# Supplementary material for: Global Transcriptional Dynamics of Diapause Induction in Non-Blood-Fed and Blood-Fed Aedes albopictus
Source: PLoS Negl Trop Dis. 2015 Apr 21;9(4):e0003724. doi: 10.1371/journal.pntd.0003724 (PMC4405372; doi:10.1371/journal.pntd.0003724)
Supplement: S2 Table — (XLSX) [file pntd.0003724.s005.xlsx]

## Sheet: Table S2
Table S2. Expression and annotation information for all unigenes used in the analysis.
Information on gene model Ensembl ID, Description, Gene Ontology, Kegg pathways, log2-fold-change and associated p-values corrected using the Benjamini–Hochberg procedure (FDR) from the edgeR package within four pair-wise comparisons between experimental treatments. SD/LD indicates the photoperiodic treatment, short-day diapause inducing or long-day non-diapause inducing conditions. BM/NB indicat…
Ensembl_ID	Description from BioMart	GOSlim accession terms	Gene Biotype	Kegg Pathways	log2FC, SD-BMvsLD-BM	corrected p value, SD-BMvsLD-BM	log2FC, SD-NBvsLD-NB	corrected p value, SD-NBvsLD-NB	log2FC, SD-BMvsSD-NB	corrected p value, SD-BMvsSD-NB	log2FC, LD-BMvsLD-NB	corrected p value, LD-BMvsLD-NB	log2FC, interaction	corrected p value, interaction	SD-BM.1_counts	SD-BM.2_counts	SD-BM.3_counts	SD-BM.4_counts	LD-BM.1_counts	LD-BM.2_counts	LD-BM.3_counts	LD-BM.4_counts	SD-NB.1_counts	SD-NB.2_counts	SD-NB.3_counts	SD-NB.4_counts	LD-NB.1_counts	LD-NB.2_counts	LD-NB.3_counts	LD-NB.4_counts	contributing_contig_IDs
AAEL000001	bystin [Source:VB External Description;Acc:AAEL000001]	NA	protein_coding	NA	-0.0478742	0.856989	0.0837628	0.683213	-0.0942512	0.614941	0.0373858	0.874103	-0.131637	0.815538	388	520	597	374	470	498	646	503	267	693	387	284	423	241	456	557	Aalb_AdultOocyteEmbryoPharatelarvaeAssembly_024116;Aalb_AdultOocyteEmbryoPharatelarvaeAssembly_024117;Aalb_AdultOocyteEmbryoPharatelarvaeAssembly_090315;Aalb_AdultOocyteEmbryoPharatelarvaeAssembly_090316;Aalb_AdultOocyteEmbryoPharatelarvaeAssembly_090317;Aalb_AdultOocyteEmbryoPharatelarvaeAssembly_090318;Aalb_AdultOocyteEmbryoPharatelarvaeAssembly_090319;Aalb_AdultOocyteEmbryoPharatelarvaeAssembl…
AAEL000003	conserved hypothetical protein [Source:VB External Description;Acc:AAEL000003]	GO:0003674_molecular_function	protein_coding	NA	-0.0621424	0.765241	-0.0310823	0.868196	-0.111967	0.453927	-0.0809072	0.645738	-0.0310601	0.96241	425	474	648	355	408	538	751	482	320	616	427	274	472	297	439	641	Aalb_AdultOocyteEmbryoPharatelarvaeAssembly_024041;Aalb_AdultOocyteEmbryoPharatelarvaeAssembly_024042;Aalb_AdultOocyteEmbryoPharatelarvaeAssembly_024043;Aalb_AdultOocyteEmbryoPharatelarvaeAssembly_024044;Aalb_AdultOocyteEmbryoPharatelarvaeAssembly_090325;Aalb_AdultOocyteEmbryoPharatelarvaeAssembly_090326;Aalb_AdultOocyteEmbryoPharatelarvaeAssembly_090327;Aalb_AdultOocyteEmbryoPharatelarvaeAssembl…
AAEL000004	glycosyltransferase [Source:VB External Description;Acc:AAEL000004]	GO:0005783_endoplasmic reticulum;GO:0003674_molecular_function;GO:0005575_cellular_component;GO:0006464_cellular protein modification process;GO:0005737_cytoplasm;GO:0005623_cell;GO:0009058_biosynthetic process;GO:0016757_transferase activity, transferring glycosyl groups;GO:0008150_biological_process;GO:0006629_lipid metabolic process;GO:0005622_intracellular;GO:0043226_organelle	protein_coding	aag00563;aag01100	-0.227508	0.101163	-0.245678	0.0553191	0.660818	4.84504e-10	0.642648	9.41351e-10	0.0181702	0.976446	668	736	997	691	860	901	1187	1023	313	490	429	308	532	373	513	614	Aalb_AdultOocyteEmbryoPharatelarvaeAssembly_023890;Aalb_AdultOocyteEmbryoPharatelarvaeAssembly_090333
AAEL000005	hypothetical protein [Source:VB External Description;Acc:AAEL000005]	GO:0003674_molecular_function;GO:0043167_ion binding	protein_coding	NA	-0.198877	0.310372	-0.447462	0.00338045	0.346231	0.0185196	0.0976461	0.618939	0.248585	0.532357	450	545	617	551	558	647	872	698	325	413	386	232	559	323	541	663	Aalb_AdultOocyteEmbryoPharatelarvaeAssembly_024071;Aalb_AdultOocyteEmbryoPharatelarvaeAssembly_024072;Aalb_AdultOocyteEmbryoPharatelarvaeAssembly_024073;Aalb_AdultOocyteEmbryoPharatelarvaeAssembly_024079;Aalb_AdultOocyteEmbryoPharatelarvaeAssembly_024080;Aalb_AdultOocyteEmbryoPharatelarvaeAssembly_090334;Aalb_AdultOocyteEmbryoPharatelarvaeAssembly_090335;Aalb_AdultOocyteEmbryoPharatelarvaeAssembl…
AAEL000006	phosphoenolpyruvate carboxykinase [Source:VB External Description;Acc:AAEL000006]	GO:0003674_molecular_function;GO:0005975_carbohydrate metabolic process;GO:0009058_biosynthetic process;GO:0016829_lyase activity;GO:0008150_biological_process	protein_coding	aag00010;aag00020;aag00620;aag01100;aag04068	0.469348	0.522591	2.07598	5.92392e-05	1.43308	0.00368195	3.03971	1.40129e-09	-1.60663	0.103559	654	1287	1564	563	736	762	783	757	60	1033	205	92	117	48	61	75	Aalb_AdultOocyteEmbryoPharatelarvaeAssembly_024126;Aalb_AdultOocyteEmbryoPharatelarvaeAssembly_024132;Aalb_AdultOocyteEmbryoPharatelarvaeAssembly_024133;Aalb_AdultOocyteEmbryoPharatelarvaeAssembly_024137;Aalb_AdultOocyteEmbryoPharatelarvaeAssembly_024145
AAEL000007	conserved hypothetical protein [Source:VB External Description;Acc:AAEL000007]	GO:0007165_signal transduction;GO:0003674_molecular_function;GO:0005575_cellular_component;GO:0004871_signal transducer activity;GO:0022857_transmembrane transporter activity;GO:0008150_biological_process	protein_coding	NA	-0.315842	0.796293	0.297891	0.761725	-1.15703	0.135287	-0.543298	0.578716	-0.613733	0.817401	3	5	31	11	14	16	34	2	10	51	12	16	13	10	38	11	Aalb_AdultOocyteEmbryoPharatelarvaeAssembly_024047;Aalb_AdultOocyteEmbryoPharatelarvaeAssembly_024048;Aalb_AdultOocyteEmbryoPharatelarvaeAssembly_090347;Aalb_AdultOocyteEmbryoPharatelarvaeAssembly_090348;Aalb_AdultOocyteEmbryoPharatelarvaeAssembly_090349;Aalb_AdultOocyteEmbryoPharatelarvaeAssembly_090350;Aalb_AdultOocyteEmbryoPharatelarvaeAssembly_090351;Aalb_AdultOocyteEmbryoPharatelarvaeAssembl…
AAEL000008	WD and tetratricopeptide repeat protein [Source:VB External Description;Acc:AAEL000008]	GO:0003674_molecular_function	protein_coding	NA	-0.0198904	0.922955	-0.0300611	0.858483	0.164092	0.184386	0.153921	0.25793	0.0101707	0.987243	411	447	576	384	440	453	609	519	251	436	357	243	398	250	370	437	Aalb_AdultOocyteEmbryoPharatelarvaeAssembly_024196;Aalb_AdultOocyteEmbryoPharatelarvaeAssembly_024203;Aalb_AdultOocyteEmbryoPharatelarvaeAssembly_024227;Aalb_AdultOocyteEmbryoPharatelarvaeAssembly_024230;Aalb_AdultOocyteEmbryoPharatelarvaeAssembly_024241;Aalb_AdultOocyteEmbryoPharatelarvaeAssembly_090352;Aalb_AdultOocyteEmbryoPharatelarvaeAssembly_090353;Aalb_AdultOocyteEmbryoPharatelarvaeAssembl…
AAEL000010	ribosomal protein L36, putative [Source:VB External Description;Acc:AAEL000010]	GO:0003674_molecular_function;GO:0005575_cellular_component;GO:0005737_cytoplasm;GO:0005623_cell;GO:0009058_biosynthetic process;GO:0008150_biological_process;GO:0003735_structural constituent of ribosome;GO:0005840_ribosome;GO:0005198_structural molecule activity;GO:0005622_intracellular;GO:0006412_translation;GO:0043226_organelle	protein_coding	aag03010	0.0228422	0.980182	0.82053	0.268225	0.577241	0.33107	1.37493	0.0244423	-0.797688	0.632569	7	13	17	7	7	11	15	14	5	10	4	4	0	4	5	5	Aalb_AdultOocyteEmbryoPharatelarvaeAssembly_024082;Aalb_AdultOocyteEmbryoPharatelarvaeAssembly_024083;Aalb_AdultOocyteEmbryoPharatelarvaeAssembly_024084;Aalb_AdultOocyteEmbryoPharatelarvaeAssembly_024085;Aalb_AdultOocyteEmbryoPharatelarvaeAssembly_024086;Aalb_AdultOocyteEmbryoPharatelarvaeAssembly_024087;Aalb_AdultOocyteEmbryoPharatelarvaeAssembly_024088;Aalb_AdultOocyteEmbryoPharatelarvaeAssembl…
AAEL000013	peptidyl-prolyl cis-trans isomerase (cyclophilin) [Source:VB External Description;Acc:AAEL000013]	GO:0003674_molecular_function;GO:0006457_protein folding;GO:0006464_cellular protein modification process;GO:0016853_isomerase activity;GO:0008150_biological_process	protein_coding	NA	-0.0436373	0.869679	-0.164457	0.371248	-0.0849144	0.648891	-0.205734	0.255917	0.120819	0.829107	408	418	496	414	372	544	661	425	327	488	447	226	469	313	446	624	Aalb_AdultOocyteEmbryoPharatelarvaeAssembly_023764;Aalb_AdultOocyteEmbryoPharatelarvaeAssembly_023766;Aalb_AdultOocyteEmbryoPharatelarvaeAssembly_023767;Aalb_AdultOocyteEmbryoPharatelarvaeAssembly_023768;Aalb_AdultOocyteEmbryoPharatelarvaeAssembly_023769;Aalb_AdultOocyteEmbryoPharatelarvaeAssembly_023770;Aalb_AdultOocyteEmbryoPharatelarvaeAssembly_023771;Aalb_AdultOocyteEmbryoPharatelarvaeAssembl…
AAEL000014	cyclic-nucleotide-gated cation channel [Source:VB External Description;Acc:AAEL000014]	GO:0003674_molecular_function;GO:0005575_cellular_component;GO:0055085_transmembrane transport;GO:0006810_transport;GO:0022857_transmembrane transporter activity;GO:0008150_biological_process	protein_coding	NA	-0.101658	0.893134	-0.437167	0.405909	0.130315	0.819414	-0.205193	0.732177	0.335508	0.831466	19	15	41	33	30	37	35	24	21	27	22	9	26	16	18	64	Aalb_AdultOocyteEmbryoPharatelarvaeAssembly_024160;Aalb_AdultOocyteEmbryoPharatelarvaeAssembly_024161;Aalb_AdultOocyteEmbryoPharatelarvaeAssembly_024162;Aalb_AdultOocyteEmbryoPharatelarvaeAssembly_090361;Aalb_AdultOocyteEmbryoPharatelarvaeAssembly_090362;Aalb_AdultOocyteEmbryoPharatelarvaeAssembly_090363;Aalb_AdultOocyteEmbryoPharatelarvaeAssembly_090364;Aalb_AdultOocyteEmbryoPharatelarvaeAssembl…
AAEL000015	PHD finger transcription factor [Source:VB External Description;Acc:AAEL000015]	GO:0003677_DNA binding;GO:0003674_molecular_function	protein_coding	NA	0.0630312	0.739769	0.107833	0.454854	-0.201014	0.100162	-0.156212	0.265904	-0.0448018	0.929846	1112	996	1412	969	1001	1143	1275	1285	872	1356	1113	755	1162	752	979	1345	Aalb_AdultOocyteEmbryoPharatelarvaeAssembly_024194;Aalb_AdultOocyteEmbryoPharatelarvaeAssembly_024200;Aalb_AdultOocyteEmbryoPharatelarvaeAssembly_024201;Aalb_AdultOocyteEmbryoPharatelarvaeAssembly_024206;Aalb_AdultOocyteEmbryoPharatelarvaeAssembly_024207;Aalb_AdultOocyteEmbryoPharatelarvaeAssembly_024208;Aalb_AdultOocyteEmbryoPharatelarvaeAssembly_024209;Aalb_AdultOocyteEmbryoPharatelarvaeAssembl…
AAEL000016	UPF0483 protein AAEL000016 [Source:VB External Description;Acc:AAEL000016]	NA	protein_coding	NA	-0.352491	0.0242294	-0.177753	0.238923	-0.623709	6.21019e-07	-0.44897	0.000503456	-0.174738	0.668192	237	260	323	211	292	368	422	359	244	434	340	242	341	298	387	556	Aalb_AdultOocyteEmbryoPharatelarvaeAssembly_023478;Aalb_AdultOocyteEmbryoPharatelarvaeAssembly_023479;Aalb_AdultOocyteEmbryoPharatelarvaeAssembly_090389;Aalb_AdultOocyteEmbryoPharatelarvaeAssembly_090390;Aalb_AdultOocyteEmbryoPharatelarvaeAssembly_090391;Aalb_AdultOocyteEmbryoPharatelarvaeAssembly_090392;Aalb_AdultOocyteEmbryoPharatelarvaeAssembly_090393;Aalb_AdultOocyteEmbryoPharatelarvaeAssembl…
AAEL000019	conserved hypothetical protein [Source:VB External Description;Acc:AAEL000019]	NA	protein_coding	NA	0.598357	0.0167928	0.343851	0.145508	-0.625008	0.00225939	-0.879513	2.63447e-05	0.254505	0.710364	152	169	344	125	155	118	157	114	175	329	273	163	196	187	175	239	Aalb_AdultOocyteEmbryoPharatelarvaeAssembly_023991;Aalb_AdultOocyteEmbryoPharatelarvaeAssembly_023993;Aalb_AdultOocyteEmbryoPharatelarvaeAssembly_023998;Aalb_AdultOocyteEmbryoPharatelarvaeAssembly_024001;Aalb_AdultOocyteEmbryoPharatelarvaeAssembly_024003;Aalb_AdultOocyteEmbryoPharatelarvaeAssembly_024004;Aalb_AdultOocyteEmbryoPharatelarvaeAssembly_024007;Aalb_AdultOocyteEmbryoPharatelarvaeAssembl…
AAEL000020	conserved hypothetical protein [Source:VB External Description;Acc:AAEL000020]	NA	protein_coding	NA	-0.362114	0.0961165	-0.274964	0.197738	0.139153	0.527184	0.226303	0.283131	-0.0871505	0.909483	94	115	159	84	134	150	203	145	75	96	96	53	110	69	98	160	Aalb_AdultOocyteEmbryoPharatelarvaeAssembly_023926
AAEL000021	conserved hypothetical protein [Source:VB External Description;Acc:AAEL000021]	NA	protein_coding	NA	-0.0186662	0.980182	-0.0112337	0.984372	-0.569951	0.168089	-0.562518	0.209128	-0.00743252	0.996869	13	33	30	38	18	25	46	43	31	30	49	24	48	25	38	42	Aalb_AdultOocyteEmbryoPharatelarvaeAssembly_024021;Aalb_AdultOocyteEmbryoPharatelarvaeAssembly_024022;Aalb_AdultOocyteEmbryoPharatelarvaeAssembly_024024;Aalb_AdultOocyteEmbryoPharatelarvaeAssembly_024025;Aalb_AdultOocyteEmbryoPharatelarvaeAssembly_024026;Aalb_AdultOocyteEmbryoPharatelarvaeAssembly_024028;Aalb_AdultOocyteEmbryoPharatelarvaeAssembly_024033;Aalb_AdultOocyteEmbryoPharatelarvaeAssembl…
AAEL000022	conserved hypothetical protein [Source:VB External Description;Acc:AAEL000022]	NA	protein_coding	NA	-0.0224657	0.945242	-0.155987	0.476341	0.0181982	0.941734	-0.115323	0.622284	0.133521	0.836321	101	119	188	98	108	137	174	139	79	146	102	67	113	89	111	172	Aalb_AdultOocyteEmbryoPharatelarvaeAssembly_024197;Aalb_AdultOocyteEmbryoPharatelarvaeAssembly_024251;Aalb_AdultOocyteEmbryoPharatelarvaeAssembly_024265;Aalb_AdultOocyteEmbryoPharatelarvaeAssembly_090407
AAEL000024	dopachrome-conversion enzyme (DCE), putative [Source:VB External Description;Acc:AAEL000024]	NA	protein_coding	NA	-0.122408	0.910791	-0.108991	0.908703	-0.172487	0.836374	-0.159071	0.862971	-0.0134165	0.99685	10	8	10	5	8	8	16	8	13	3	3	8	4	7	12	12	Aalb_AdultOocyteEmbryoPharatelarvaeAssembly_237662;Aalb_AdultOocyteEmbryoPharatelarvaeAssembly_323776
AAEL000026	dynein light chain, putative [Source:VB External Description;Acc:AAEL000026]	NA	protein_coding	NA	0.590456	0.342914	0.320367	0.575604	0.274289	0.612347	0.00419969	0.996213	0.27009	0.882105	736	615	1258	311	233	477	502	832	229	1278	511	97	515	282	286	558	Aalb_AdultOocyteEmbryoPharatelarvaeAssembly_090408;Aalb_AdultOocyteEmbryoPharatelarvaeAssembly_090409;Aalb_AdultOocyteEmbryoPharatelarvaeAssembly_090410;Aalb_AdultOocyteEmbryoPharatelarvaeAssembly_090411;Aalb_AdultOocyteEmbryoPharatelarvaeAssembly_090412;Aalb_AdultOocyteEmbryoPharatelarvaeAssembly_090413
AAEL000028	Clip-Domain Serine Protease family B. [Source:VB Community Annotation;Acc:AAEL000028]	GO:0003674_molecular_function;GO:0008233_peptidase activity;GO:0008150_biological_process	protein_coding	NA	-0.571312	0.308145	-0.814145	0.0820123	0.283452	0.580317	0.0406189	0.952152	0.242833	0.885468	25	65	59	28	57	83	84	57	15	53	7	37	54	43	51	71	Aalb_AdultOocyteEmbryoPharatelarvaeAssembly_023794;Aalb_AdultOocyteEmbryoPharatelarvaeAssembly_023797;Aalb_AdultOocyteEmbryoPharatelarvaeAssembly_023798;Aalb_AdultOocyteEmbryoPharatelarvaeAssembly_023800;Aalb_AdultOocyteEmbryoPharatelarvaeAssembly_023804;Aalb_AdultOocyteEmbryoPharatelarvaeAssembly_023805
AAEL000029	dopachrome-conversion enzyme (DCE), putative [Source:VB External Description;Acc:AAEL000029]	NA	protein_coding	NA	0.227686	0.50395	-0.657767	0.00759851	0.298914	0.244481	-0.586539	0.0162305	0.885453	0.0377653	266	243	286	126	180	202	342	145	145	147	160	117	257	158	297	322	Aalb_AdultOocyteEmbryoPharatelarvaeAssembly_090414;Aalb_AdultOocyteEmbryoPharatelarvaeAssembly_090415;Aalb_AdultOocyteEmbryoPharatelarvaeAssembly_090416
AAEL000032	40S ribosomal protein S6 [Source:VB External Description;Acc:AAEL000032]	GO:0003674_molecular_function;GO:0005575_cellular_component;GO:0005737_cytoplasm;GO:0005623_cell;GO:0009058_biosynthetic process;GO:0008150_biological_process;GO:0003735_structural constituent of ribosome;GO:0005840_ribosome;GO:0005198_structural molecule activity;GO:0005622_intracellular;GO:0006412_translation;GO:0043226_organelle	protein_coding	aag03010;aag04150	0.0242233	0.935968	-0.0158749	0.94514	-0.330501	0.0400432	-0.370599	0.029396	0.0400982	0.960711	20863	21945	29950	15651	18506	21478	29627	25173	17317	29003	24361	16333	23850	17815	23038	33318	Aalb_AdultOocyteEmbryoPharatelarvaeAssembly_024096;Aalb_AdultOocyteEmbryoPharatelarvaeAssembly_024099;Aalb_AdultOocyteEmbryoPharatelarvaeAssembly_024100;Aalb_AdultOocyteEmbryoPharatelarvaeAssembly_024102;Aalb_AdultOocyteEmbryoPharatelarvaeAssembly_024103;Aalb_AdultOocyteEmbryoPharatelarvaeAssembly_024106;Aalb_AdultOocyteEmbryoPharatelarvaeAssembly_024110;Aalb_AdultOocyteEmbryoPharatelarvaeAssembl…
AAEL000033	conserved hypothetical protein [Source:VB External Description;Acc:AAEL000033]	GO:0005575_cellular_component;GO:0005654_nucleoplasm;GO:0034641_cellular nitrogen compound metabolic process;GO:0005623_cell;GO:0008150_biological_process;GO:0005634_nucleus;GO:0005622_intracellular;GO:0043234_protein complex;GO:0043226_organelle	protein_coding	NA	-0.281657	0.215424	-0.0660251	0.791758	0.0606935	0.792433	0.276325	0.168138	-0.215632	0.701922	161	193	196	149	179	231	272	257	124	196	122	94	183	102	172	160	Aalb_AdultOocyteEmbryoPharatelarvaeAssembly_023891;Aalb_AdultOocyteEmbryoPharatelarvaeAssembly_090428;Aalb_AdultOocyteEmbryoPharatelarvaeAssembly_090429
AAEL000035	odorant binding protein OBP57 [Source:VB Community Annotation;Acc:AAEL000035]	GO:0003674_molecular_function	protein_coding	NA	0.475724	0.543207	0.259623	0.711229	-0.169277	0.80139	-0.385377	0.595481	0.2161	0.923775	22	18	30	8	21	9	19	10	6	35	21	10	17	9	26	9	Aalb_AdultOocyteEmbryoPharatelarvaeAssembly_090431
AAEL000037	Clip-Domain Serine Protease family B. [Source:VB Community Annotation;Acc:AAEL000037]	GO:0003674_molecular_function;GO:0008233_peptidase activity;GO:0008150_biological_process	protein_coding	NA	0.17756	0.775629	-0.950902	0.0323813	1.34394	0.000645817	0.215478	0.692364	1.12846	0.173974	88	63	101	23	48	55	104	58	15	35	21	14	35	16	47	91	Aalb_AdultOocyteEmbryoPharatelarvaeAssembly_280989
AAEL000038	Clip-Domain Serine Protease family B. [Source:VB Community Annotation;Acc:AAEL000038]	GO:0003674_molecular_function;GO:0008233_peptidase activity;GO:0008150_biological_process	protein_coding	NA	-0.132024	0.543207	-0.150726	0.403981	-0.102188	0.564892	-0.120889	0.529886	0.0187012	0.979508	256	260	373	177	304	288	383	284	194	347	227	140	294	204	265	335	Aalb_AdultOocyteEmbryoPharatelarvaeAssembly_023808;Aalb_AdultOocyteEmbryoPharatelarvaeAssembly_023809;Aalb_AdultOocyteEmbryoPharatelarvaeAssembly_023810;Aalb_AdultOocyteEmbryoPharatelarvaeAssembly_023811;Aalb_AdultOocyteEmbryoPharatelarvaeAssembly_023812;Aalb_AdultOocyteEmbryoPharatelarvaeAssembly_023813;Aalb_AdultOocyteEmbryoPharatelarvaeAssembly_023814;Aalb_AdultOocyteEmbryoPharatelarvaeAssembl…
AAEL000040	elastase, putative [Source:VB External Description;Acc:AAEL000040]	GO:0003674_molecular_function;GO:0008233_peptidase activity;GO:0008150_biological_process	protein_coding	NA	0.115596	0.770285	-0.444375	0.124075	1.04111	1.46933e-05	0.481142	0.0805727	0.559971	0.353091	196	200	314	147	139	195	282	248	94	65	74	73	105	68	135	192	Aalb_AdultOocyteEmbryoPharatelarvaeAssembly_023795;Aalb_AdultOocyteEmbryoPharatelarvaeAssembly_023801;Aalb_AdultOocyteEmbryoPharatelarvaeAssembly_090434;Aalb_AdultOocyteEmbryoPharatelarvaeAssembly_090435;Aalb_AdultOocyteEmbryoPharatelarvaeAssembly_090436;Aalb_AdultOocyteEmbryoPharatelarvaeAssembly_090437;Aalb_AdultOocyteEmbryoPharatelarvaeAssembly_090438;Aalb_AdultOocyteEmbryoPharatelarvaeAssembl…
AAEL000042	conserved hypothetical protein [Source:VB External Description;Acc:AAEL000042]	GO:0003674_molecular_function	protein_coding	NA	0.0516173	0.860187	-0.0267584	0.918718	-0.211987	0.256273	-0.290362	0.127529	0.0783757	0.911706	109	122	167	120	115	121	156	156	95	155	146	81	139	98	127	174	Aalb_AdultOocyteEmbryoPharatelarvaeAssembly_090460;Aalb_AdultOocyteEmbryoPharatelarvaeAssembly_090461
AAEL000046	conserved hypothetical protein [Source:VB External Description;Acc:AAEL000046]	NA	protein_coding	NA	0.619258	0.231059	-1.26602	0.00545681	1.66131	4.53528e-05	-0.223974	0.687188	1.88528	0.00661127	60	40	68	38	29	43	35	38	22	13	10	5	41	10	38	54	Aalb_AdultOocyteEmbryoPharatelarvaeAssembly_023924;Aalb_AdultOocyteEmbryoPharatelarvaeAssembly_023925
AAEL000049	three prime repair exonuclease 1, putative [Source:VB External Description;Acc:AAEL000049]	GO:0003674_molecular_function	protein_coding	NA	0.194889	0.527151	-0.0435213	0.88974	0.0395338	0.888688	-0.198877	0.459319	0.23841	0.728324	146	164	249	151	171	104	189	208	116	186	158	87	171	102	179	165	Aalb_AdultOocyteEmbryoPharatelarvaeAssembly_090464;Aalb_AdultOocyteEmbryoPharatelarvaeAssembly_090465;Aalb_AdultOocyteEmbryoPharatelarvaeAssembly_090466;Aalb_AdultOocyteEmbryoPharatelarvaeAssembly_225716;Aalb_AdultOocyteEmbryoPharatelarvaeAssembly_376965;Aalb_AdultOocyteEmbryoPharatelarvaeAssembly_405947
AAEL000050	conserved hypothetical protein [Source:VB External Description;Acc:AAEL000050]	NA	protein_coding	NA	0.181276	0.396044	-0.0880549	0.684576	0.611326	4.80877e-05	0.341995	0.0445922	0.269331	0.534045	191	282	377	232	220	242	335	243	120	200	130	106	199	114	146	197	Aalb_AdultOocyteEmbryoPharatelarvaeAssembly_023960;Aalb_AdultOocyteEmbryoPharatelarvaeAssembly_023961;Aalb_AdultOocyteEmbryoPharatelarvaeAssembly_023963;Aalb_AdultOocyteEmbryoPharatelarvaeAssembly_023965;Aalb_AdultOocyteEmbryoPharatelarvaeAssembly_023967;Aalb_AdultOocyteEmbryoPharatelarvaeAssembly_023969;Aalb_AdultOocyteEmbryoPharatelarvaeAssembly_090467;Aalb_AdultOocyteEmbryoPharatelarvaeAssembl…
AAEL000053	myotubularin [Source:VB External Description;Acc:AAEL000053]	GO:0003674_molecular_function;GO:0016791_phosphatase activity;GO:0008150_biological_process	protein_coding	NA	-0.252595	0.375618	-0.628533	0.00650553	0.728352	0.000530431	0.352414	0.13235	0.375937	0.511639	129	134	152	146	143	190	226	189	62	97	64	50	166	69	103	134	Aalb_AdultOocyteEmbryoPharatelarvaeAssembly_023581;Aalb_AdultOocyteEmbryoPharatelarvaeAssembly_023583;Aalb_AdultOocyteEmbryoPharatelarvaeAssembly_023585;Aalb_AdultOocyteEmbryoPharatelarvaeAssembly_023587;Aalb_AdultOocyteEmbryoPharatelarvaeAssembly_023588;Aalb_AdultOocyteEmbryoPharatelarvaeAssembly_023589;Aalb_AdultOocyteEmbryoPharatelarvaeAssembly_023593;Aalb_AdultOocyteEmbryoPharatelarvaeAssembl…
AAEL000054	mixed-lineage leukemia protein, mll [Source:VB External Description;Acc:AAEL000054]	GO:0003674_molecular_function;GO:0043167_ion binding;GO:0005575_cellular_component;GO:0006464_cellular protein modification process;GO:0001071_nucleic acid binding transcription factor activity;GO:0008168_methyltransferase activity;GO:0005623_cell;GO:0051276_chromosome organization;GO:0008150_biological_process;GO:0005634_nucleus;GO:0003677_DNA binding;GO:0005622_intracellular;GO:0043226_organelle	protein_coding	aag00310	-0.111025	0.641821	0.0811508	0.691175	-0.199488	0.235126	-0.0073112	0.978594	-0.192176	0.694807	744	799	899	748	832	982	1181	830	783	830	748	514	850	531	654	1092	Aalb_AdultOocyteEmbryoPharatelarvaeAssembly_023939;Aalb_AdultOocyteEmbryoPharatelarvaeAssembly_023940;Aalb_AdultOocyteEmbryoPharatelarvaeAssembly_023941;Aalb_AdultOocyteEmbryoPharatelarvaeAssembly_023942;Aalb_AdultOocyteEmbryoPharatelarvaeAssembly_023943;Aalb_AdultOocyteEmbryoPharatelarvaeAssembly_023944;Aalb_AdultOocyteEmbryoPharatelarvaeAssembly_023945;Aalb_AdultOocyteEmbryoPharatelarvaeAssembl…
AAEL000055	conserved hypothetical protein [Source:VB External Description;Acc:AAEL000055]	NA	protein_coding	NA	-0.129197	0.502033	-0.0993885	0.570585	0.332157	0.0137418	0.361966	0.00893011	-0.0298082	0.964973	416	459	537	398	401	524	734	548	223	451	298	194	384	260	331	374	Aalb_AdultOocyteEmbryoPharatelarvaeAssembly_090490;Aalb_AdultOocyteEmbryoPharatelarvaeAssembly_090491;Aalb_AdultOocyteEmbryoPharatelarvaeAssembly_222819;Aalb_AdultOocyteEmbryoPharatelarvaeAssembly_387550
AAEL000060	gustatory receptor Gr7 [Source:VB Community Annotation;Acc:AAEL000060]	GO:0007165_signal transduction;GO:0050877_neurological system process;GO:0003674_molecular_function;GO:0005575_cellular_component;GO:0004871_signal transducer activity;GO:0008150_biological_process	protein_coding	NA	0.577347	0.279326	0.838678	0.0551357	-0.338512	0.443443	-0.0771822	0.904983	-0.26133	0.867883	24	25	37	21	10	24	29	16	14	31	42	20	15	13	9	30	Aalb_AdultOocyteEmbryoPharatelarvaeAssembly_023874;Aalb_AdultOocyteEmbryoPharatelarvaeAssembly_023875;Aalb_AdultOocyteEmbryoPharatelarvaeAssembly_023877;Aalb_AdultOocyteEmbryoPharatelarvaeAssembly_023878;Aalb_AdultOocyteEmbryoPharatelarvaeAssembly_023879;Aalb_AdultOocyteEmbryoPharatelarvaeAssembly_023880;Aalb_AdultOocyteEmbryoPharatelarvaeAssembly_023881;Aalb_AdultOocyteEmbryoPharatelarvaeAssembl…
AAEL000062	adenylate cyclase [Source:VB External Description;Acc:AAEL000062]	GO:0007165_signal transduction;GO:0003674_molecular_function;GO:0005575_cellular_component;GO:0034641_cellular nitrogen compound metabolic process;GO:0044281_small molecule metabolic process;GO:0009058_biosynthetic process;GO:0016829_lyase activity;GO:0008150_biological_process	protein_coding	aag00230	0.559521	0.0317581	0.239372	0.369899	0.182685	0.474309	-0.137464	0.654887	0.320148	0.623918	391	329	428	190	174	169	445	235	175	374	238	159	190	157	217	310	Aalb_AdultOocyteEmbryoPharatelarvaeAssembly_023560;Aalb_AdultOocyteEmbryoPharatelarvaeAssembly_023562;Aalb_AdultOocyteEmbryoPharatelarvaeAssembly_023563;Aalb_AdultOocyteEmbryoPharatelarvaeAssembly_023564;Aalb_AdultOocyteEmbryoPharatelarvaeAssembly_023565;Aalb_AdultOocyteEmbryoPharatelarvaeAssembly_023566;Aalb_AdultOocyteEmbryoPharatelarvaeAssembly_090498;Aalb_AdultOocyteEmbryoPharatelarvaeAssembl…
AAEL000064	dopachrome-conversion enzyme (DCE) isoenzyme, putative [Source:VB External Description;Acc:AAEL000064]	NA	protein_coding	NA	-0.135968	0.490798	-1.03418	8.14615e-16	0.602374	3.83428e-06	-0.295839	0.0426739	0.898213	1.03863e-05	696	694	1084	534	711	825	1192	870	390	518	326	292	920	576	896	1142	Aalb_AdultOocyteEmbryoPharatelarvaeAssembly_023452;Aalb_AdultOocyteEmbryoPharatelarvaeAssembly_023453;Aalb_AdultOocyteEmbryoPharatelarvaeAssembly_023454;Aalb_AdultOocyteEmbryoPharatelarvaeAssembly_023455;Aalb_AdultOocyteEmbryoPharatelarvaeAssembly_023456;Aalb_AdultOocyteEmbryoPharatelarvaeAssembly_023457;Aalb_AdultOocyteEmbryoPharatelarvaeAssembly_023458;Aalb_AdultOocyteEmbryoPharatelarvaeAssembl…
AAEL000065	conserved hypothetical protein [Source:VB External Description;Acc:AAEL000065]	GO:0003674_molecular_function;GO:0043167_ion binding	protein_coding	NA	0.0284361	0.940546	-0.273616	0.270612	0.447413	0.0345912	0.145361	0.596929	0.302052	0.61906	142	118	151	132	104	144	177	171	78	94	94	52	131	74	94	132	Aalb_AdultOocyteEmbryoPharatelarvaeAssembly_090512;Aalb_AdultOocyteEmbryoPharatelarvaeAssembly_090513;Aalb_AdultOocyteEmbryoPharatelarvaeAssembly_090514;Aalb_AdultOocyteEmbryoPharatelarvaeAssembly_090515;Aalb_AdultOocyteEmbryoPharatelarvaeAssembly_401763
AAEL000070	conserved hypothetical protein [Source:VB External Description;Acc:AAEL000070]	GO:0003674_molecular_function	protein_coding	NA	-0.0876671	0.650186	0.0460309	0.795522	-0.0207932	0.902489	0.112905	0.487096	-0.133698	0.749721	386	486	578	448	456	467	732	586	307	525	408	294	436	285	367	575	Aalb_AdultOocyteEmbryoPharatelarvaeAssembly_023462;Aalb_AdultOocyteEmbryoPharatelarvaeAssembly_023465;Aalb_AdultOocyteEmbryoPharatelarvaeAssembly_023466;Aalb_AdultOocyteEmbryoPharatelarvaeAssembly_023467;Aalb_AdultOocyteEmbryoPharatelarvaeAssembly_023468;Aalb_AdultOocyteEmbryoPharatelarvaeAssembly_023470;Aalb_AdultOocyteEmbryoPharatelarvaeAssembly_023471;Aalb_AdultOocyteEmbryoPharatelarvaeAssembl…
AAEL000074	Clip-Domain Serine Protease family B. [Source:VB Community Annotation;Acc:AAEL000074]	GO:0003674_molecular_function;GO:0008233_peptidase activity;GO:0008150_biological_process	protein_coding	NA	0.00381603	0.99236	-0.0209194	0.943058	-0.150583	0.518377	-0.175319	0.494577	0.0247354	0.979611	620	571	829	289	412	531	839	724	361	830	532	322	558	329	531	870	Aalb_AdultOocyteEmbryoPharatelarvaeAssembly_090524;Aalb_AdultOocyteEmbryoPharatelarvaeAssembly_090525;Aalb_AdultOocyteEmbryoPharatelarvaeAssembly_090526;Aalb_AdultOocyteEmbryoPharatelarvaeAssembly_090527;Aalb_AdultOocyteEmbryoPharatelarvaeAssembly_205424
AAEL000077	cation efflux protein/ zinc transporter [Source:VB External Description;Acc:AAEL000077]	GO:0003674_molecular_function;GO:0005575_cellular_component;GO:0055085_transmembrane transport;GO:0006810_transport;GO:0022857_transmembrane transporter activity;GO:0008150_biological_process	protein_coding	NA	0.0615662	0.758905	0.0609137	0.724204	0.272347	0.0331615	0.271694	0.047139	0.000652566	0.998663	488	516	697	433	485	484	628	632	297	415	391	275	372	270	379	459	Aalb_AdultOocyteEmbryoPharatelarvaeAssembly_023883;Aalb_AdultOocyteEmbryoPharatelarvaeAssembly_023887;Aalb_AdultOocyteEmbryoPharatelarvaeAssembly_023889;Aalb_AdultOocyteEmbryoPharatelarvaeAssembly_023892;Aalb_AdultOocyteEmbryoPharatelarvaeAssembly_023895;Aalb_AdultOocyteEmbryoPharatelarvaeAssembly_023897;Aalb_AdultOocyteEmbryoPharatelarvaeAssembly_023898;Aalb_AdultOocyteEmbryoPharatelarvaeAssembl…
AAEL000078	conserved hypothetical protein [Source:VB External Description;Acc:AAEL000078]	NA	protein_coding	NA	-0.361474	0.434553	-0.21516	0.627346	-0.0454314	0.922061	0.100883	0.832507	-0.146314	0.917085	20	28	27	29	33	41	44	30	16	21	30	18	30	18	30	33	Aalb_AdultOocyteEmbryoPharatelarvaeAssembly_024198;Aalb_AdultOocyteEmbryoPharatelarvaeAssembly_024199;Aalb_AdultOocyteEmbryoPharatelarvaeAssembly_024204;Aalb_AdultOocyteEmbryoPharatelarvaeAssembly_024213;Aalb_AdultOocyteEmbryoPharatelarvaeAssembly_024228;Aalb_AdultOocyteEmbryoPharatelarvaeAssembly_024243;Aalb_AdultOocyteEmbryoPharatelarvaeAssembly_024244;Aalb_AdultOocyteEmbryoPharatelarvaeAssembl…
AAEL000079	hypothetical protein [Source:VB External Description;Acc:AAEL000079]	NA	protein_coding	NA	-0.318282	0.0239554	-0.273974	0.0336856	-0.212666	0.0890097	-0.168357	0.2357	-0.0443088	0.933008	1925	2055	2317	1688	2286	2651	3584	2535	1700	2502	1943	1248	2802	1722	2313	3109	Aalb_AdultOocyteEmbryoPharatelarvaeAssembly_023488;Aalb_AdultOocyteEmbryoPharatelarvaeAssembly_023489;Aalb_AdultOocyteEmbryoPharatelarvaeAssembly_023490;Aalb_AdultOocyteEmbryoPharatelarvaeAssembly_023491;Aalb_AdultOocyteEmbryoPharatelarvaeAssembly_023492;Aalb_AdultOocyteEmbryoPharatelarvaeAssembly_023494;Aalb_AdultOocyteEmbryoPharatelarvaeAssembly_023495;Aalb_AdultOocyteEmbryoPharatelarvaeAssembl…
AAEL000080	phosphoenolpyruvate carboxykinase [Source:VB External Description;Acc:AAEL000080]	GO:0003674_molecular_function;GO:0005975_carbohydrate metabolic process;GO:0009058_biosynthetic process;GO:0016829_lyase activity;GO:0008150_biological_process	protein_coding	aag00010;aag00020;aag00620;aag01100;aag04068	0.124138	0.834452	2.50444	6.81494e-13	1.64156	1.17036e-06	4.02186	1.31056e-29	-2.3803	8.13201e-06	9163	11725	11646	6353	10108	7543	12860	8276	1080	7292	2084	915	472	302	503	664	Aalb_AdultOocyteEmbryoPharatelarvaeAssembly_024118;Aalb_AdultOocyteEmbryoPharatelarvaeAssembly_024119;Aalb_AdultOocyteEmbryoPharatelarvaeAssembly_024120;Aalb_AdultOocyteEmbryoPharatelarvaeAssembly_024121;Aalb_AdultOocyteEmbryoPharatelarvaeAssembly_024124;Aalb_AdultOocyteEmbryoPharatelarvaeAssembly_024125;Aalb_AdultOocyteEmbryoPharatelarvaeAssembly_024127;Aalb_AdultOocyteEmbryoPharatelarvaeAssembl…
AAEL000081	peroxisome assembly factor-2 (peroxisomal-type ATPase 1) [Source:VB External Description;Acc:AAEL000081]	GO:0003674_molecular_function	protein_coding	aag03008	-0.233216	0.143334	-0.137703	0.354533	-0.353989	0.00364735	-0.258476	0.0581464	-0.0955129	0.836306	2808	2959	3561	2620	3181	4080	4512	3698	2512	4217	3461	2096	3974	2679	3434	4841	Aalb_AdultOocyteEmbryoPharatelarvaeAssembly_023533;Aalb_AdultOocyteEmbryoPharatelarvaeAssembly_023534;Aalb_AdultOocyteEmbryoPharatelarvaeAssembly_023535;Aalb_AdultOocyteEmbryoPharatelarvaeAssembly_023536;Aalb_AdultOocyteEmbryoPharatelarvaeAssembly_023537;Aalb_AdultOocyteEmbryoPharatelarvaeAssembly_023538;Aalb_AdultOocyteEmbryoPharatelarvaeAssembly_023539;Aalb_AdultOocyteEmbryoPharatelarvaeAssembl…
AAEL000083	conserved hypothetical protein [Source:VB External Description;Acc:AAEL000083]	NA	protein_coding	NA	0.00996457	0.991506	-0.0973005	0.882481	-0.379453	0.470139	-0.486718	0.380178	0.107265	0.962721	15	30	31	36	36	34	21	29	33	33	32	18	17	43	24	52	Aalb_AdultOocyteEmbryoPharatelarvaeAssembly_024178;Aalb_AdultOocyteEmbryoPharatelarvaeAssembly_024179;Aalb_AdultOocyteEmbryoPharatelarvaeAssembly_024180;Aalb_AdultOocyteEmbryoPharatelarvaeAssembly_024181;Aalb_AdultOocyteEmbryoPharatelarvaeAssembly_024182;Aalb_AdultOocyteEmbryoPharatelarvaeAssembly_024183;Aalb_AdultOocyteEmbryoPharatelarvaeAssembly_024184;Aalb_AdultOocyteEmbryoPharatelarvaeAssembl…
AAEL000084	elongin b [Source:VB External Description;Acc:AAEL000084]	GO:0003674_molecular_function	protein_coding	aag04120	0.452094	4.12636e-05	-0.0963822	0.488708	0.820813	1.58605e-16	0.272337	0.019079	0.548476	0.0020614	1195	1356	1653	891	840	935	1249	1033	484	702	624	434	747	506	595	833	Aalb_AdultOocyteEmbryoPharatelarvaeAssembly_023480;Aalb_AdultOocyteEmbryoPharatelarvaeAssembly_023481;Aalb_AdultOocyteEmbryoPharatelarvaeAssembly_023482;Aalb_AdultOocyteEmbryoPharatelarvaeAssembly_023483;Aalb_AdultOocyteEmbryoPharatelarvaeAssembly_023484;Aalb_AdultOocyteEmbryoPharatelarvaeAssembly_023485;Aalb_AdultOocyteEmbryoPharatelarvaeAssembly_023486;Aalb_AdultOocyteEmbryoPharatelarvaeAssembl…
AAEL000088	brefeldin A-sensitive peripheral Golgi protein, putative [Source:VB External Description;Acc:AAEL000088]	GO:0005575_cellular_component;GO:0006810_transport;GO:0008150_biological_process	protein_coding	NA	-0.130167	0.494704	-0.159621	0.320746	0.224469	0.110966	0.195015	0.207219	0.0294546	0.964973	388	446	447	387	406	471	650	514	238	369	305	227	397	241	360	423	Aalb_AdultOocyteEmbryoPharatelarvaeAssembly_024220;Aalb_AdultOocyteEmbryoPharatelarvaeAssembly_024221;Aalb_AdultOocyteEmbryoPharatelarvaeAssembly_024237;Aalb_AdultOocyteEmbryoPharatelarvaeAssembly_024267;Aalb_AdultOocyteEmbryoPharatelarvaeAssembly_090649;Aalb_AdultOocyteEmbryoPharatelarvaeAssembly_090650;Aalb_AdultOocyteEmbryoPharatelarvaeAssembly_090651;Aalb_AdultOocyteEmbryoPharatelarvaeAssembl…
AAEL000090	secretory carrier-associated membrane protein (scamp) [Source:VB External Description;Acc:AAEL000090]	GO:0005575_cellular_component;GO:0006810_transport;GO:0008150_biological_process	protein_coding	NA	0.0386734	0.82822	0.0062936	0.968483	-0.0097239	0.949019	-0.0421038	0.785798	0.0323798	0.950372	953	1174	1403	919	1018	1107	1433	1182	779	1131	957	652	1071	649	987	1221	Aalb_AdultOocyteEmbryoPharatelarvaeAssembly_024095;Aalb_AdultOocyteEmbryoPharatelarvaeAssembly_024097;Aalb_AdultOocyteEmbryoPharatelarvaeAssembly_024098;Aalb_AdultOocyteEmbryoPharatelarvaeAssembly_024101;Aalb_AdultOocyteEmbryoPharatelarvaeAssembly_024107;Aalb_AdultOocyteEmbryoPharatelarvaeAssembly_024108;Aalb_AdultOocyteEmbryoPharatelarvaeAssembly_024109;Aalb_AdultOocyteEmbryoPharatelarvaeAssembl…
AAEL000091	sumo-1-activating enzyme E1a [Source:VB External Description;Acc:AAEL000091]	GO:0003674_molecular_function;GO:0006464_cellular protein modification process;GO:0008150_biological_process	protein_coding	aag04120	-0.044223	0.800116	-0.519501	1.52038e-06	0.698656	3.19895e-12	0.223378	0.0554977	0.475278	0.0100717	665	765	1063	640	722	773	1105	934	319	533	378	289	638	435	607	728	Aalb_AdultOocyteEmbryoPharatelarvaeAssembly_023888;Aalb_AdultOocyteEmbryoPharatelarvaeAssembly_090668;Aalb_AdultOocyteEmbryoPharatelarvaeAssembly_090669;Aalb_AdultOocyteEmbryoPharatelarvaeAssembly_090670
AAEL000092	glutathione transferase [Source:VB Community Annotation;Acc:AAEL000092]	GO:0003674_molecular_function	protein_coding	aag00480;aag00980;aag00982	2.49097	2.76698e-11	0.644817	0.0639758	-1.57067	2.5428e-07	-3.41681	2.14167e-22	1.84615	0.00131507	55	56	113	18	11	7	11	15	104	163	138	123	100	92	92	84	Aalb_AdultOocyteEmbryoPharatelarvaeAssembly_023843;Aalb_AdultOocyteEmbryoPharatelarvaeAssembly_023848;Aalb_AdultOocyteEmbryoPharatelarvaeAssembly_023849;Aalb_AdultOocyteEmbryoPharatelarvaeAssembly_023850;Aalb_AdultOocyteEmbryoPharatelarvaeAssembly_023851;Aalb_AdultOocyteEmbryoPharatelarvaeAssembly_023852;Aalb_AdultOocyteEmbryoPharatelarvaeAssembly_023856;Aalb_AdultOocyteEmbryoPharatelarvaeAssembl…
AAEL000093	conserved hypothetical protein [Source:VB External Description;Acc:AAEL000093]	GO:0007165_signal transduction;GO:0003674_molecular_function;GO:0005575_cellular_component;GO:0005623_cell;GO:0008150_biological_process;GO:0030234_enzyme regulator activity;GO:0005622_intracellular;GO:0008289_lipid binding	protein_coding	aag04013	-0.165013	0.351531	-0.181656	0.214529	-0.17061	0.219128	-0.187253	0.211082	0.0166426	0.979455	988	990	1106	974	1019	1165	1530	1381	779	1125	1067	684	1243	812	1051	1566	Aalb_AdultOocyteEmbryoPharatelarvaeAssembly_023569;Aalb_AdultOocyteEmbryoPharatelarvaeAssembly_023570;Aalb_AdultOocyteEmbryoPharatelarvaeAssembly_023571;Aalb_AdultOocyteEmbryoPharatelarvaeAssembly_023572;Aalb_AdultOocyteEmbryoPharatelarvaeAssembly_023573;Aalb_AdultOocyteEmbryoPharatelarvaeAssembly_023574;Aalb_AdultOocyteEmbryoPharatelarvaeAssembly_023575;Aalb_AdultOocyteEmbryoPharatelarvaeAssembl…
AAEL000094	hypothetical protein [Source:VB External Description;Acc:AAEL000094]	NA	protein_coding	NA	0.369893	0.744116	-0.728124	0.43229	0.771579	0.365174	-0.326438	0.74783	1.09802	0.602964	9	3	6	15	5	8	10	7	7	0	5	3	4	4	8	15	Aalb_AdultOocyteEmbryoPharatelarvaeAssembly_023974;Aalb_AdultOocyteEmbryoPharatelarvaeAssembly_023977;Aalb_AdultOocyteEmbryoPharatelarvaeAssembly_023978;Aalb_AdultOocyteEmbryoPharatelarvaeAssembly_023979;Aalb_AdultOocyteEmbryoPharatelarvaeAssembly_023982;Aalb_AdultOocyteEmbryoPharatelarvaeAssembly_023983;Aalb_AdultOocyteEmbryoPharatelarvaeAssembly_090685;Aalb_AdultOocyteEmbryoPharatelarvaeAssembl…
AAEL000097	n-acetylneuraminate synthetase [Source:VB External Description;Acc:AAEL000097]	GO:0003674_molecular_function;GO:0005975_carbohydrate metabolic process;GO:0009058_biosynthetic process;GO:0008150_biological_process	protein_coding	aag00520;aag01100	-0.110059	0.880726	0.148719	0.819333	0.204328	0.709373	0.463106	0.393617	-0.258778	0.884818	14	18	21	13	18	13	32	16	8	19	5	13	14	10	7	14	Aalb_AdultOocyteEmbryoPharatelarvaeAssembly_023884;Aalb_AdultOocyteEmbryoPharatelarvaeAssembly_090689;Aalb_AdultOocyteEmbryoPharatelarvaeAssembly_090690
AAEL000098	hypothetical protein [Source:VB External Description;Acc:AAEL000098]	NA	protein_coding	NA	-0.00424596	0.994303	0.0944	0.798559	-0.304642	0.299598	-0.205996	0.557611	-0.098646	0.931945	60	103	129	56	76	103	114	80	47	136	96	62	72	61	65	156	Aalb_AdultOocyteEmbryoPharatelarvaeAssembly_023990;Aalb_AdultOocyteEmbryoPharatelarvaeAssembly_023995;Aalb_AdultOocyteEmbryoPharatelarvaeAssembly_023997;Aalb_AdultOocyteEmbryoPharatelarvaeAssembly_023999;Aalb_AdultOocyteEmbryoPharatelarvaeAssembly_024002;Aalb_AdultOocyteEmbryoPharatelarvaeAssembly_024006;Aalb_AdultOocyteEmbryoPharatelarvaeAssembly_024011;Aalb_AdultOocyteEmbryoPharatelarvaeAssembl…
AAEL000099	Clip-Domain Serine Protease family B. [Source:VB Community Annotation;Acc:AAEL000099]	GO:0003674_molecular_function;GO:0008233_peptidase activity;GO:0008150_biological_process	protein_coding	NA	-0.0121229	0.970663	-0.562208	0.000717778	0.314966	0.0604201	-0.235119	0.221654	0.550085	0.0788463	2036	2029	2720	1087	1600	1877	2599	2507	1031	1501	1242	1040	1840	1389	1909	3018	Aalb_AdultOocyteEmbryoPharatelarvaeAssembly_023789;Aalb_AdultOocyteEmbryoPharatelarvaeAssembly_023793;Aalb_AdultOocyteEmbryoPharatelarvaeAssembly_023796;Aalb_AdultOocyteEmbryoPharatelarvaeAssembly_090703;Aalb_AdultOocyteEmbryoPharatelarvaeAssembly_090704;Aalb_AdultOocyteEmbryoPharatelarvaeAssembly_090705;Aalb_AdultOocyteEmbryoPharatelarvaeAssembly_090706;Aalb_AdultOocyteEmbryoPharatelarvaeAssembl…
AAEL000101	AMP dependent coa ligase [Source:VB External Description;Acc:AAEL000101]	GO:0003674_molecular_function;GO:0008150_biological_process	protein_coding	NA	0.00383279	0.99233	0.488713	0.0200564	-0.4617	0.0183133	0.0231808	0.942102	-0.484881	0.279052	118	153	242	143	147	125	281	170	122	272	191	133	163	93	144	158	Aalb_AdultOocyteEmbryoPharatelarvaeAssembly_090720;Aalb_AdultOocyteEmbryoPharatelarvaeAssembly_090721;Aalb_AdultOocyteEmbryoPharatelarvaeAssembly_090722;Aalb_AdultOocyteEmbryoPharatelarvaeAssembly_090723;Aalb_AdultOocyteEmbryoPharatelarvaeAssembly_090724;Aalb_AdultOocyteEmbryoPharatelarvaeAssembly_090725;Aalb_AdultOocyteEmbryoPharatelarvaeAssembly_310211
AAEL000102	conserved hypothetical protein [Source:VB External Description;Acc:AAEL000102]	NA	protein_coding	NA	0.276722	0.368187	0.745547	0.00109123	0.109274	0.687257	0.578099	0.0136434	-0.468825	0.394247	506	674	975	338	496	371	726	598	249	881	425	308	315	227	271	344	Aalb_AdultOocyteEmbryoPharatelarvaeAssembly_081473;Aalb_AdultOocyteEmbryoPharatelarvaeAssembly_081475;Aalb_AdultOocyteEmbryoPharatelarvaeAssembly_081482;Aalb_AdultOocyteEmbryoPharatelarvaeAssembly_081483;Aalb_AdultOocyteEmbryoPharatelarvaeAssembly_081484;Aalb_AdultOocyteEmbryoPharatelarvaeAssembly_081485;Aalb_AdultOocyteEmbryoPharatelarvaeAssembly_090726;Aalb_AdultOocyteEmbryoPharatelarvaeAssembl…
AAEL000104	notum [Source:VB External Description;Acc:AAEL000104]	NA	protein_coding	NA	0.723222	0.331646	-0.350327	0.625018	0.439729	0.490195	-0.63382	0.346744	1.07355	0.442877	12	32	35	35	8	18	32	21	9	32	17	12	5	30	17	41	Aalb_AdultOocyteEmbryoPharatelarvaeAssembly_081255;Aalb_AdultOocyteEmbryoPharatelarvaeAssembly_081256;Aalb_AdultOocyteEmbryoPharatelarvaeAssembly_081257;Aalb_AdultOocyteEmbryoPharatelarvaeAssembly_081258;Aalb_AdultOocyteEmbryoPharatelarvaeAssembly_090728;Aalb_AdultOocyteEmbryoPharatelarvaeAssembly_090729;Aalb_AdultOocyteEmbryoPharatelarvaeAssembly_090730;Aalb_AdultOocyteEmbryoPharatelarvaeAssembl…
AAEL000105	beta-alanine synthase, putative [Source:VB External Description;Acc:AAEL000105]	GO:0003674_molecular_function;GO:0016810_hydrolase activity, acting on carbon-nitrogen (but not peptide) bonds;GO:0008150_biological_process	protein_coding	NA	-0.101015	0.728661	-0.162237	0.475082	0.0472893	0.846217	-0.0139334	0.962664	0.0612227	0.941148	202	255	310	243	230	209	361	405	155	249	211	158	266	197	200	298	Aalb_AdultOocyteEmbryoPharatelarvaeAssembly_090731
AAEL000106	conserved hypothetical protein [Source:VB External Description;Acc:AAEL000106]	NA	protein_coding	NA	-0.0351392	0.888382	0.0752214	0.695012	-0.00576378	0.97615	0.104597	0.585415	-0.110361	0.834986	237	318	343	274	271	315	388	351	215	327	212	180	246	175	237	334	Aalb_AdultOocyteEmbryoPharatelarvaeAssembly_090732;Aalb_AdultOocyteEmbryoPharatelarvaeAssembly_090733;Aalb_AdultOocyteEmbryoPharatelarvaeAssembly_090734;Aalb_AdultOocyteEmbryoPharatelarvaeAssembly_090735
AAEL000107	hypothetical protein [Source:VB External Description;Acc:AAEL000107]	GO:0005634_nucleus;GO:0003674_molecular_function;GO:0043167_ion binding;GO:0005575_cellular_component;GO:0005622_intracellular;GO:0005623_cell;GO:0043226_organelle	protein_coding	NA	0.0287096	0.958212	0.0976916	0.801457	-0.359331	0.238872	-0.290349	0.405538	-0.0689819	0.961836	78	78	76	65	77	71	96	79	52	148	72	48	96	32	68	136	Aalb_AdultOocyteEmbryoPharatelarvaeAssembly_081648;Aalb_AdultOocyteEmbryoPharatelarvaeAssembly_081649;Aalb_AdultOocyteEmbryoPharatelarvaeAssembly_081650;Aalb_AdultOocyteEmbryoPharatelarvaeAssembly_090736;Aalb_AdultOocyteEmbryoPharatelarvaeAssembly_090737;Aalb_AdultOocyteEmbryoPharatelarvaeAssembly_090738;Aalb_AdultOocyteEmbryoPharatelarvaeAssembly_090739;Aalb_AdultOocyteEmbryoPharatelarvaeAssembl…
AAEL000109	Enolase-phosphatase E1 (EC 3.1.3.77)(2,3-diketo-5-methylthio-1-phosphopentane phosphatase) [Source:VB External Description;Acc:AAEL000109]	GO:0003674_molecular_function;GO:0043167_ion binding;GO:0005575_cellular_component;GO:0006520_cellular amino acid metabolic process;GO:0034641_cellular nitrogen compound metabolic process;GO:0044281_small molecule metabolic process;GO:0005737_cytoplasm;GO:0005623_cell;GO:0009058_biosynthetic process;GO:0008150_biological_process;GO:0005634_nucleus;GO:0006790_sulfur compound metabolic process;GO:0…	protein_coding	aag00270	-0.163345	0.441936	-0.198962	0.244161	-0.149153	0.370685	-0.18477	0.302028	0.0356163	0.962533	11752	13797	17480	12159	14646	15296	21262	16832	10552	16548	12958	8576	16850	10937	13416	21226	Aalb_AdultOocyteEmbryoPharatelarvaeAssembly_081580;Aalb_AdultOocyteEmbryoPharatelarvaeAssembly_081581;Aalb_AdultOocyteEmbryoPharatelarvaeAssembly_081582;Aalb_AdultOocyteEmbryoPharatelarvaeAssembly_081583;Aalb_AdultOocyteEmbryoPharatelarvaeAssembly_081584;Aalb_AdultOocyteEmbryoPharatelarvaeAssembly_081585;Aalb_AdultOocyteEmbryoPharatelarvaeAssembly_081586;Aalb_AdultOocyteEmbryoPharatelarvaeAssembl…
AAEL000111	nitrilase, putative [Source:VB External Description;Acc:AAEL000111]	GO:0003674_molecular_function;GO:0016810_hydrolase activity, acting on carbon-nitrogen (but not peptide) bonds;GO:0008150_biological_process	protein_coding	aag00250	0.165042	0.532614	1.08166	4.90347e-11	-1.94732	4.02603e-34	-1.0307	4.50727e-10	-0.916619	0.00115444	351	390	735	338	318	342	581	511	1035	1521	1777	1012	659	585	575	1009	Aalb_AdultOocyteEmbryoPharatelarvaeAssembly_090764;Aalb_AdultOocyteEmbryoPharatelarvaeAssembly_090765;Aalb_AdultOocyteEmbryoPharatelarvaeAssembly_090766;Aalb_AdultOocyteEmbryoPharatelarvaeAssembly_090767;Aalb_AdultOocyteEmbryoPharatelarvaeAssembly_090768;Aalb_AdultOocyteEmbryoPharatelarvaeAssembly_090769
AAEL000116	conserved hypothetical protein [Source:VB External Description;Acc:AAEL000116]	GO:0003674_molecular_function;GO:0005575_cellular_component;GO:0005623_cell;GO:0009056_catabolic process;GO:0008150_biological_process;GO:0005634_nucleus;GO:0005622_intracellular;GO:0043234_protein complex;GO:0043226_organelle	protein_coding	aag04120	-0.16933	0.35914	-0.34491	0.0169944	0.0529156	0.761073	-0.122664	0.470346	0.17558	0.672082	237	279	350	275	280	331	438	371	179	297	235	165	288	224	297	431	Aalb_AdultOocyteEmbryoPharatelarvaeAssembly_090770;Aalb_AdultOocyteEmbryoPharatelarvaeAssembly_090771;Aalb_AdultOocyteEmbryoPharatelarvaeAssembly_090772;Aalb_AdultOocyteEmbryoPharatelarvaeAssembly_280813
AAEL000118	cleavage and polyadenylation specificity factor [Source:VB External Description;Acc:AAEL000118]	GO:0003674_molecular_function;GO:0005575_cellular_component;GO:0005654_nucleoplasm;GO:0034641_cellular nitrogen compound metabolic process;GO:0006397_mRNA processing;GO:0005623_cell;GO:0008150_biological_process;GO:0005634_nucleus;GO:0005622_intracellular;GO:0043234_protein complex;GO:0043226_organelle	protein_coding	aag03015	-0.164347	0.403629	-0.411107	0.00468077	0.00192285	0.992738	-0.244838	0.118086	0.246761	0.510782	682	788	830	626	760	852	1090	925	566	819	649	326	951	674	688	1132	Aalb_AdultOocyteEmbryoPharatelarvaeAssembly_090773;Aalb_AdultOocyteEmbryoPharatelarvaeAssembly_090774;Aalb_AdultOocyteEmbryoPharatelarvaeAssembly_254840
AAEL000119	AMP dependent coa ligase [Source:VB External Description;Acc:AAEL000119]	GO:0003674_molecular_function;GO:0008150_biological_process	protein_coding	NA	0.0990767	0.76262	0.440122	0.0383841	-0.785186	2.83502e-05	-0.444141	0.0410065	-0.341045	0.532357	114	112	208	92	137	110	150	126	147	220	172	153	163	123	107	178	Aalb_AdultOocyteEmbryoPharatelarvaeAssembly_090775;Aalb_AdultOocyteEmbryoPharatelarvaeAssembly_090776;Aalb_AdultOocyteEmbryoPharatelarvaeAssembly_090777;Aalb_AdultOocyteEmbryoPharatelarvaeAssembly_090778;Aalb_AdultOocyteEmbryoPharatelarvaeAssembly_090779;Aalb_AdultOocyteEmbryoPharatelarvaeAssembly_090780;Aalb_AdultOocyteEmbryoPharatelarvaeAssembly_090781;Aalb_AdultOocyteEmbryoPharatelarvaeAssembl…
AAEL000121	dihydropyridine-sensitive l-type calcium channel [Source:VB External Description;Acc:AAEL000121]	NA	protein_coding	NA	0.295182	0.46716	0.328284	0.351277	0.0777205	0.83582	0.110822	0.794985	-0.0331016	0.981282	54	66	75	45	63	50	63	35	40	67	45	29	45	31	24	60	Aalb_AdultOocyteEmbryoPharatelarvaeAssembly_081235;Aalb_AdultOocyteEmbryoPharatelarvaeAssembly_081236;Aalb_AdultOocyteEmbryoPharatelarvaeAssembly_090787;Aalb_AdultOocyteEmbryoPharatelarvaeAssembly_090788;Aalb_AdultOocyteEmbryoPharatelarvaeAssembly_090789;Aalb_AdultOocyteEmbryoPharatelarvaeAssembly_090790;Aalb_AdultOocyteEmbryoPharatelarvaeAssembly_090791;Aalb_AdultOocyteEmbryoPharatelarvaeAssembl…
AAEL000122	conserved hypothetical protein [Source:VB External Description;Acc:AAEL000122]	GO:0005634_nucleus;GO:0003674_molecular_function;GO:0043167_ion binding;GO:0005575_cellular_component;GO:0005622_intracellular;GO:0005623_cell;GO:0043226_organelle	protein_coding	NA	0.175398	0.732608	0.0423139	0.930647	-0.218104	0.565331	-0.351188	0.37133	0.133084	0.922089	64	50	123	69	35	96	104	63	44	77	82	69	90	50	86	70	Aalb_AdultOocyteEmbryoPharatelarvaeAssembly_081660;Aalb_AdultOocyteEmbryoPharatelarvaeAssembly_081661;Aalb_AdultOocyteEmbryoPharatelarvaeAssembly_309593
AAEL000124	conserved hypothetical protein [Source:VB External Description;Acc:AAEL000124]	NA	protein_coding	NA	0.255247	0.641821	0.204638	0.658623	-0.321766	0.425401	-0.372374	0.404596	0.0506088	0.978638	47	57	110	32	64	20	64	67	42	103	67	31	63	49	45	64	Aalb_AdultOocyteEmbryoPharatelarvaeAssembly_081260;Aalb_AdultOocyteEmbryoPharatelarvaeAssembly_081261
AAEL000126	molybdopterin cofactor synthesis protein a [Source:VB External Description;Acc:AAEL000126]	GO:0051186_cofactor metabolic process;GO:0003674_molecular_function;GO:0043167_ion binding;GO:0034641_cellular nitrogen compound metabolic process;GO:0009058_biosynthetic process;GO:0008150_biological_process	protein_coding	aag00790;aag01100;aag04122	0.0176531	0.929742	0.13419	0.289089	-0.206113	0.0620664	-0.0895764	0.527864	-0.116537	0.743358	1176	1410	1811	1003	1136	1450	1845	1385	949	1681	1373	903	1357	880	1129	1586	Aalb_AdultOocyteEmbryoPharatelarvaeAssembly_081239;Aalb_AdultOocyteEmbryoPharatelarvaeAssembly_081240;Aalb_AdultOocyteEmbryoPharatelarvaeAssembly_081242;Aalb_AdultOocyteEmbryoPharatelarvaeAssembly_081243;Aalb_AdultOocyteEmbryoPharatelarvaeAssembly_081244;Aalb_AdultOocyteEmbryoPharatelarvaeAssembly_081245;Aalb_AdultOocyteEmbryoPharatelarvaeAssembly_081246;Aalb_AdultOocyteEmbryoPharatelarvaeAssembl…
AAEL000128	P130 [Source:VB External Description;Acc:AAEL000128]	GO:0005634_nucleus;GO:0005575_cellular_component;GO:0005622_intracellular;GO:0005623_cell;GO:0043226_organelle;GO:0008150_biological_process	protein_coding	aag04350	-0.240163	0.0882414	0.132116	0.336225	-0.0314158	0.835336	0.340864	0.00343264	-0.37228	0.0935127	971	1024	1265	956	1182	1324	1687	1310	688	1258	952	587	906	644	882	1030	Aalb_AdultOocyteEmbryoPharatelarvaeAssembly_090815;Aalb_AdultOocyteEmbryoPharatelarvaeAssembly_090816;Aalb_AdultOocyteEmbryoPharatelarvaeAssembly_090817;Aalb_AdultOocyteEmbryoPharatelarvaeAssembly_090818;Aalb_AdultOocyteEmbryoPharatelarvaeAssembly_090819;Aalb_AdultOocyteEmbryoPharatelarvaeAssembly_090820;Aalb_AdultOocyteEmbryoPharatelarvaeAssembly_090821;Aalb_AdultOocyteEmbryoPharatelarvaeAssembl…
AAEL000131	sterol desaturase [Source:VB External Description;Acc:AAEL000131]	GO:0003674_molecular_function;GO:0016491_oxidoreductase activity;GO:0006629_lipid metabolic process;GO:0043167_ion binding;GO:0044281_small molecule metabolic process;GO:0009058_biosynthetic process;GO:0008150_biological_process	protein_coding	NA	-0.175818	0.871031	-0.0223682	0.979961	-0.663281	0.337892	-0.509831	0.511969	-0.153449	0.960115	3	3	7	9	10	7	5	5	6	9	7	6	9	10	4	8	Aalb_AdultOocyteEmbryoPharatelarvaeAssembly_081600;Aalb_AdultOocyteEmbryoPharatelarvaeAssembly_081606;Aalb_AdultOocyteEmbryoPharatelarvaeAssembly_081613;Aalb_AdultOocyteEmbryoPharatelarvaeAssembly_081618;Aalb_AdultOocyteEmbryoPharatelarvaeAssembly_081622;Aalb_AdultOocyteEmbryoPharatelarvaeAssembly_081635;Aalb_AdultOocyteEmbryoPharatelarvaeAssembly_090832
AAEL000134	conserved hypothetical protein [Source:VB External Description;Acc:AAEL000134]	NA	protein_coding	NA	0.20808	0.66235	0.402714	0.2809	-0.0548988	0.895075	0.139735	0.759883	-0.194634	0.877372	45	85	61	33	47	53	53	56	40	69	37	37	48	37	25	41	Aalb_AdultOocyteEmbryoPharatelarvaeAssembly_081651;Aalb_AdultOocyteEmbryoPharatelarvaeAssembly_081653;Aalb_AdultOocyteEmbryoPharatelarvaeAssembly_090833;Aalb_AdultOocyteEmbryoPharatelarvaeAssembly_090834;Aalb_AdultOocyteEmbryoPharatelarvaeAssembly_090835;Aalb_AdultOocyteEmbryoPharatelarvaeAssembly_090836;Aalb_AdultOocyteEmbryoPharatelarvaeAssembly_329638;Aalb_AdultOocyteEmbryoPharatelarvaeAssembl…
AAEL000135	sterol desaturase [Source:VB External Description;Acc:AAEL000135]	GO:0003674_molecular_function;GO:0043167_ion binding;GO:0005575_cellular_component;GO:0044281_small molecule metabolic process;GO:0009058_biosynthetic process;GO:0008150_biological_process;GO:0006629_lipid metabolic process;GO:0016491_oxidoreductase activity	protein_coding	NA	2.74368	1.69027e-27	1.93445	6.31203e-11	1.71811	1.06325e-12	0.908874	0.00660266	0.809236	0.208048	326	331	373	145	31	36	59	65	46	111	68	57	23	17	23	16	Aalb_AdultOocyteEmbryoPharatelarvaeAssembly_081597;Aalb_AdultOocyteEmbryoPharatelarvaeAssembly_081605;Aalb_AdultOocyteEmbryoPharatelarvaeAssembly_081612;Aalb_AdultOocyteEmbryoPharatelarvaeAssembly_081624;Aalb_AdultOocyteEmbryoPharatelarvaeAssembly_081625;Aalb_AdultOocyteEmbryoPharatelarvaeAssembly_081629;Aalb_AdultOocyteEmbryoPharatelarvaeAssembly_090837;Aalb_AdultOocyteEmbryoPharatelarvaeAssembl…
AAEL000136	conserved hypothetical protein [Source:VB External Description;Acc:AAEL000136]	GO:0005634_nucleus;GO:0003674_molecular_function;GO:0043167_ion binding;GO:0005575_cellular_component;GO:0005622_intracellular;GO:0005623_cell;GO:0043226_organelle	protein_coding	NA	-0.194195	0.670459	-0.397158	0.264259	0.346714	0.302731	0.143752	0.732322	0.202963	0.861411	74	70	98	85	78	67	167	115	62	68	46	29	84	76	68	62	Aalb_AdultOocyteEmbryoPharatelarvaeAssembly_081639;Aalb_AdultOocyteEmbryoPharatelarvaeAssembly_081642
AAEL000137	conserved hypothetical protein [Source:VB External Description;Acc:AAEL000137]	GO:0003674_molecular_function;GO:0005575_cellular_component;GO:0055085_transmembrane transport;GO:0006810_transport;GO:0022857_transmembrane transporter activity;GO:0008150_biological_process	protein_coding	NA	-0.014535	0.972539	0.155292	0.56148	-0.490199	0.0206579	-0.320372	0.194041	-0.169827	0.826167	124	129	207	106	119	170	172	155	116	269	155	100	142	106	115	272	Aalb_AdultOocyteEmbryoPharatelarvaeAssembly_081385;Aalb_AdultOocyteEmbryoPharatelarvaeAssembly_081386;Aalb_AdultOocyteEmbryoPharatelarvaeAssembly_081387;Aalb_AdultOocyteEmbryoPharatelarvaeAssembly_081392;Aalb_AdultOocyteEmbryoPharatelarvaeAssembly_081402;Aalb_AdultOocyteEmbryoPharatelarvaeAssembly_090843;Aalb_AdultOocyteEmbryoPharatelarvaeAssembly_090844;Aalb_AdultOocyteEmbryoPharatelarvaeAssembl…
AAEL000138	NADH dehydrogenase, putative [Source:VB External Description;Acc:AAEL000138]	NA	protein_coding	aag00190;aag01100	-0.246076	0.730724	0.127519	0.840621	-0.246339	0.648088	0.127256	0.849119	-0.373595	0.817401	26	66	183	119	127	107	181	87	107	73	91	70	162	66	63	71	Aalb_AdultOocyteEmbryoPharatelarvaeAssembly_081598;Aalb_AdultOocyteEmbryoPharatelarvaeAssembly_081599;Aalb_AdultOocyteEmbryoPharatelarvaeAssembly_081601;Aalb_AdultOocyteEmbryoPharatelarvaeAssembly_081602;Aalb_AdultOocyteEmbryoPharatelarvaeAssembly_081603;Aalb_AdultOocyteEmbryoPharatelarvaeAssembly_081604;Aalb_AdultOocyteEmbryoPharatelarvaeAssembly_081607;Aalb_AdultOocyteEmbryoPharatelarvaeAssembl…
AAEL000139	odorant binding protein OBP5 [Source:VB Community Annotation;Acc:AAEL000139]	NA	protein_coding	NA	0.730743	0.358296	-0.0812713	0.928379	0.355862	0.605033	-0.456152	0.562293	0.812014	0.641472	10	17	36	8	16	7	11	9	4	19	18	3	13	14	12	7	Aalb_AdultOocyteEmbryoPharatelarvaeAssembly_090850;Aalb_AdultOocyteEmbryoPharatelarvaeAssembly_301161
AAEL000140	conserved hypothetical protein [Source:VB External Description;Acc:AAEL000140]	GO:0005634_nucleus;GO:0003674_molecular_function;GO:0043167_ion binding;GO:0005575_cellular_component;GO:0005622_intracellular;GO:0005623_cell;GO:0043226_organelle	protein_coding	NA	-0.260498	0.375618	-0.567764	0.0113663	-0.0132959	0.965509	-0.320562	0.179358	0.307266	0.623425	110	96	120	101	114	144	167	143	86	108	99	52	198	94	120	158	Aalb_AdultOocyteEmbryoPharatelarvaeAssembly_081657;Aalb_AdultOocyteEmbryoPharatelarvaeAssembly_081658;Aalb_AdultOocyteEmbryoPharatelarvaeAssembly_081659;Aalb_AdultOocyteEmbryoPharatelarvaeAssembly_228134;Aalb_AdultOocyteEmbryoPharatelarvaeAssembly_288745
AAEL000141	immunophilin FKBP46, putative [Source:VB External Description;Acc:AAEL000141]	NA	protein_coding	NA	-0.194378	0.560198	-0.687102	0.00848407	0.734027	0.00209969	0.241303	0.39058	0.492724	0.403357	68	78	94	79	79	111	118	95	34	41	52	25	81	48	56	90	Aalb_AdultOocyteEmbryoPharatelarvaeAssembly_081573;Aalb_AdultOocyteEmbryoPharatelarvaeAssembly_081577;Aalb_AdultOocyteEmbryoPharatelarvaeAssembly_081578;Aalb_AdultOocyteEmbryoPharatelarvaeAssembly_090851;Aalb_AdultOocyteEmbryoPharatelarvaeAssembly_090852
AAEL000142	hypothetical protein [Source:VB External Description;Acc:AAEL000142]	GO:0003674_molecular_function;GO:0043167_ion binding	protein_coding	NA	-0.189775	0.320938	-0.245144	0.128128	0.108295	0.524015	0.0529261	0.796939	0.0553686	0.927823	283	377	379	316	336	405	549	431	219	283	279	206	340	231	317	440	Aalb_AdultOocyteEmbryoPharatelarvaeAssembly_090853;Aalb_AdultOocyteEmbryoPharatelarvaeAssembly_090854;Aalb_AdultOocyteEmbryoPharatelarvaeAssembly_090855
AAEL000143	conserved hypothetical protein [Source:VB External Description;Acc:AAEL000143]	GO:0003674_molecular_function;GO:0016810_hydrolase activity, acting on carbon-nitrogen (but not peptide) bonds;GO:0008150_biological_process	protein_coding	aag00250	0.0218584	0.943877	-0.392234	0.031564	0.309585	0.0770924	-0.104508	0.642079	0.414093	0.270957	165	208	272	159	208	155	268	231	89	175	135	110	205	119	179	245	Aalb_AdultOocyteEmbryoPharatelarvaeAssembly_090856;Aalb_AdultOocyteEmbryoPharatelarvaeAssembly_090857;Aalb_AdultOocyteEmbryoPharatelarvaeAssembly_090858;Aalb_AdultOocyteEmbryoPharatelarvaeAssembly_090859
AAEL000145	hypothetical protein [Source:VB External Description;Acc:AAEL000145]	NA	protein_coding	NA	-0.0725447	0.948045	1.06512	0.116804	-0.486933	0.470924	0.650735	0.39352	-1.13767	0.464674	12	12	19	12	20	5	20	18	5	27	22	10	4	11	1	16	Aalb_AdultOocyteEmbryoPharatelarvaeAssembly_081508;Aalb_AdultOocyteEmbryoPharatelarvaeAssembly_081509;Aalb_AdultOocyteEmbryoPharatelarvaeAssembly_081510;Aalb_AdultOocyteEmbryoPharatelarvaeAssembly_081511;Aalb_AdultOocyteEmbryoPharatelarvaeAssembly_081512;Aalb_AdultOocyteEmbryoPharatelarvaeAssembly_081514;Aalb_AdultOocyteEmbryoPharatelarvaeAssembly_081515;Aalb_AdultOocyteEmbryoPharatelarvaeAssembl…
AAEL000147	single-stranded DNA binding protein, putative [Source:VB External Description;Acc:AAEL000147]	GO:0003674_molecular_function;GO:0005575_cellular_component;GO:0034641_cellular nitrogen compound metabolic process;GO:0005737_cytoplasm;GO:0005623_cell;GO:0009058_biosynthetic process;GO:0008150_biological_process;GO:0003677_DNA binding;GO:0006259_DNA metabolic process;GO:0005739_mitochondrion;GO:0005622_intracellular;GO:0043226_organelle	protein_coding	aag03030;aag03430;aag03440	-0.0849872	0.750131	-0.0831654	0.731805	0.522943	0.00205284	0.524764	0.00246987	-0.00182177	0.99822	180	199	293	156	200	227	268	254	82	138	113	111	135	87	148	160	Aalb_AdultOocyteEmbryoPharatelarvaeAssembly_090863
AAEL000148	conserved hypothetical protein [Source:VB External Description;Acc:AAEL000148]	GO:0005634_nucleus;GO:0003674_molecular_function;GO:0043167_ion binding;GO:0005575_cellular_component;GO:0005622_intracellular;GO:0005623_cell;GO:0043226_organelle	protein_coding	NA	-0.570998	0.632893	-0.5449	0.568832	-0.71091	0.425082	-0.684812	0.479125	-0.0260985	0.995257	0	6	21	5	20	8	11	7	2	27	10	4	6	8	18	33	Aalb_AdultOocyteEmbryoPharatelarvaeAssembly_081654;Aalb_AdultOocyteEmbryoPharatelarvaeAssembly_081655;Aalb_AdultOocyteEmbryoPharatelarvaeAssembly_081656;Aalb_AdultOocyteEmbryoPharatelarvaeAssembly_304201;Aalb_AdultOocyteEmbryoPharatelarvaeAssembly_312309
AAEL000149	Histone deacetylase complex subunit SAP30 homolog [Source:VB External Description;Acc:AAEL000149]	GO:0003674_molecular_function;GO:0043167_ion binding;GO:0005575_cellular_component;GO:0034641_cellular nitrogen compound metabolic process;GO:0005623_cell;GO:0009058_biosynthetic process;GO:0008150_biological_process;GO:0005634_nucleus;GO:0003677_DNA binding;GO:0005622_intracellular;GO:0043226_organelle	protein_coding	NA	-0.36072	0.00724698	-0.282263	0.0322176	0.17107	0.193994	0.249527	0.0558944	-0.0784577	0.868849	470	572	721	506	654	738	1031	791	364	512	404	303	574	338	559	702	Aalb_AdultOocyteEmbryoPharatelarvaeAssembly_090864;Aalb_AdultOocyteEmbryoPharatelarvaeAssembly_090865
AAEL000151	conserved hypothetical protein [Source:VB External Description;Acc:AAEL000151]	NA	protein_coding	NA	0.276566	0.608693	0.592504	0.145678	-0.360086	0.360893	-0.0441484	0.940603	-0.315938	0.806901	19	27	47	20	25	23	18	32	21	35	29	26	16	16	24	26	Aalb_AdultOocyteEmbryoPharatelarvaeAssembly_081228;Aalb_AdultOocyteEmbryoPharatelarvaeAssembly_081231
AAEL000152	conserved hypothetical protein [Source:VB External Description;Acc:AAEL000152]	NA	protein_coding	NA	0.20237	0.387419	0.585874	0.000757135	-0.0653821	0.756919	0.318122	0.0962641	-0.383504	0.340549	291	352	511	208	259	327	366	310	174	469	286	203	206	151	201	253	Aalb_AdultOocyteEmbryoPharatelarvaeAssembly_090866;Aalb_AdultOocyteEmbryoPharatelarvaeAssembly_090867;Aalb_AdultOocyteEmbryoPharatelarvaeAssembly_090868;Aalb_AdultOocyteEmbryoPharatelarvaeAssembly_090869;Aalb_AdultOocyteEmbryoPharatelarvaeAssembly_090870;Aalb_AdultOocyteEmbryoPharatelarvaeAssembly_090871;Aalb_AdultOocyteEmbryoPharatelarvaeAssembly_090872
AAEL000153	conserved hypothetical protein [Source:VB External Description;Acc:AAEL000153]	NA	protein_coding	NA	-0.76911	0.0879686	0.230162	0.647809	-0.472699	0.265811	0.526573	0.216806	-0.999272	0.218286	11	22	19	13	24	18	50	32	16	23	18	14	20	11	20	16	Aalb_AdultOocyteEmbryoPharatelarvaeAssembly_081471;Aalb_AdultOocyteEmbryoPharatelarvaeAssembly_081472;Aalb_AdultOocyteEmbryoPharatelarvaeAssembly_081474;Aalb_AdultOocyteEmbryoPharatelarvaeAssembly_307788;Aalb_AdultOocyteEmbryoPharatelarvaeAssembly_368617;Aalb_AdultOocyteEmbryoPharatelarvaeAssembly_401505
AAEL000154	conserved hypothetical protein [Source:VB External Description;Acc:AAEL000154]	NA	protein_coding	NA	0.0319472	0.888382	-0.368221	0.00693072	0.49534	5.71834e-05	0.0951722	0.581795	0.400168	0.119308	1037	970	1141	954	951	1054	1390	1084	528	810	603	406	993	528	785	1088	Aalb_AdultOocyteEmbryoPharatelarvaeAssembly_081575;Aalb_AdultOocyteEmbryoPharatelarvaeAssembly_081576;Aalb_AdultOocyteEmbryoPharatelarvaeAssembly_090873;Aalb_AdultOocyteEmbryoPharatelarvaeAssembly_090874;Aalb_AdultOocyteEmbryoPharatelarvaeAssembly_090875;Aalb_AdultOocyteEmbryoPharatelarvaeAssembly_090876;Aalb_AdultOocyteEmbryoPharatelarvaeAssembly_243347
AAEL000157	hypothetical protein [Source:VB External Description;Acc:AAEL000157]	GO:0005634_nucleus;GO:0003674_molecular_function;GO:0043167_ion binding;GO:0005575_cellular_component;GO:0005622_intracellular;GO:0005623_cell;GO:0043226_organelle	protein_coding	NA	-0.182999	0.540729	-0.407828	0.063391	-0.209716	0.361049	-0.434545	0.0437881	0.224829	0.732813	211	132	201	161	172	232	222	260	140	227	205	94	245	168	235	324	Aalb_AdultOocyteEmbryoPharatelarvaeAssembly_081645;Aalb_AdultOocyteEmbryoPharatelarvaeAssembly_081646;Aalb_AdultOocyteEmbryoPharatelarvaeAssembly_081647;Aalb_AdultOocyteEmbryoPharatelarvaeAssembly_293564
AAEL000158	T-box transcription factor tbx2 [Source:VB External Description;Acc:AAEL000158]	GO:0003674_molecular_function;GO:0005575_cellular_component;GO:0034641_cellular nitrogen compound metabolic process;GO:0001071_nucleic acid binding transcription factor activity;GO:0005623_cell;GO:0009058_biosynthetic process;GO:0008150_biological_process;GO:0005634_nucleus;GO:0003677_DNA binding;GO:0005622_intracellular;GO:0043226_organelle	protein_coding	NA	0.529213	0.542167	0.394218	0.586681	-0.616878	0.328662	-0.751872	0.287052	0.134994	0.962708	8	20	22	3	12	7	5	13	21	10	11	15	11	9	14	18	Aalb_AdultOocyteEmbryoPharatelarvaeAssembly_033337;Aalb_AdultOocyteEmbryoPharatelarvaeAssembly_033338;Aalb_AdultOocyteEmbryoPharatelarvaeAssembly_033339;Aalb_AdultOocyteEmbryoPharatelarvaeAssembly_033340;Aalb_AdultOocyteEmbryoPharatelarvaeAssembly_033341;Aalb_AdultOocyteEmbryoPharatelarvaeAssembly_033342;Aalb_AdultOocyteEmbryoPharatelarvaeAssembly_033343;Aalb_AdultOocyteEmbryoPharatelarvaeAssembl…
AAEL000159	nipsnap [Source:VB External Description;Acc:AAEL000159]	NA	protein_coding	NA	0.161663	0.286298	0.181157	0.157185	-0.0997344	0.441984	-0.0802403	0.599986	-0.0194941	0.974913	671	794	1017	576	585	649	1021	750	525	846	682	507	649	423	667	783	Aalb_AdultOocyteEmbryoPharatelarvaeAssembly_033237;Aalb_AdultOocyteEmbryoPharatelarvaeAssembly_090879;Aalb_AdultOocyteEmbryoPharatelarvaeAssembly_090880;Aalb_AdultOocyteEmbryoPharatelarvaeAssembly_090881;Aalb_AdultOocyteEmbryoPharatelarvaeAssembly_090882
AAEL000161	conserved hypothetical protein [Source:VB External Description;Acc:AAEL000161]	GO:0030234_enzyme regulator activity;GO:0003674_molecular_function;GO:0005575_cellular_component;GO:0005622_intracellular;GO:0005623_cell;GO:0008150_biological_process	protein_coding	NA	0.35956	0.164117	0.424878	0.0581708	-0.105406	0.665317	-0.0400876	0.900589	-0.0653181	0.945263	119	114	161	88	105	78	131	95	76	169	100	71	95	70	65	106	Aalb_AdultOocyteEmbryoPharatelarvaeAssembly_033207;Aalb_AdultOocyteEmbryoPharatelarvaeAssembly_033208;Aalb_AdultOocyteEmbryoPharatelarvaeAssembly_033209;Aalb_AdultOocyteEmbryoPharatelarvaeAssembly_033210;Aalb_AdultOocyteEmbryoPharatelarvaeAssembly_090883;Aalb_AdultOocyteEmbryoPharatelarvaeAssembly_090884;Aalb_AdultOocyteEmbryoPharatelarvaeAssembly_090885;Aalb_AdultOocyteEmbryoPharatelarvaeAssembl…
AAEL000162	gustatory receptor Gr34 [Source:VB Community Annotation;Acc:AAEL000162]	GO:0007165_signal transduction;GO:0003674_molecular_function;GO:0005575_cellular_component;GO:0004871_signal transducer activity;GO:0005623_cell;GO:0005886_plasma membrane;GO:0008150_biological_process;GO:0050877_neurological system process	protein_coding	NA	0.867169	0.329804	0.512268	0.489798	-0.687621	0.295104	-1.04252	0.167961	0.354901	0.886601	6	9	10	5	4	1	9	4	9	16	4	9	5	11	7	5	Aalb_AdultOocyteEmbryoPharatelarvaeAssembly_033247;Aalb_AdultOocyteEmbryoPharatelarvaeAssembly_033250;Aalb_AdultOocyteEmbryoPharatelarvaeAssembly_033252;Aalb_AdultOocyteEmbryoPharatelarvaeAssembly_033256;Aalb_AdultOocyteEmbryoPharatelarvaeAssembly_033258;Aalb_AdultOocyteEmbryoPharatelarvaeAssembly_033259;Aalb_AdultOocyteEmbryoPharatelarvaeAssembly_090895;Aalb_AdultOocyteEmbryoPharatelarvaeAssembl…
AAEL000163	mitochondrial inner membrane protein translocase, 22kD-subunit, putative [Source:VB External Description;Acc:AAEL000163]	GO:0005575_cellular_component	protein_coding	NA	0.209966	0.439156	-0.44958	0.0478852	0.933493	8.30549e-07	0.273948	0.237795	0.659546	0.0863801	146	166	260	109	116	139	187	192	59	93	69	54	94	69	120	136	Aalb_AdultOocyteEmbryoPharatelarvaeAssembly_033211;Aalb_AdultOocyteEmbryoPharatelarvaeAssembly_090898;Aalb_AdultOocyteEmbryoPharatelarvaeAssembly_236418
AAEL000164	d-amino acid oxidase [Source:VB External Description;Acc:AAEL000164]	GO:0003674_molecular_function;GO:0016491_oxidoreductase activity;GO:0008150_biological_process	protein_coding	aag00260;aag00330;aag00472;aag01100;aag04146	0.26228	0.346393	0.235567	0.356372	0.170998	0.474894	0.144285	0.612438	0.0267128	0.979455	90	115	201	102	84	126	130	115	74	114	99	63	80	73	77	96	Aalb_AdultOocyteEmbryoPharatelarvaeAssembly_033160;Aalb_AdultOocyteEmbryoPharatelarvaeAssembly_033163;Aalb_AdultOocyteEmbryoPharatelarvaeAssembly_033167;Aalb_AdultOocyteEmbryoPharatelarvaeAssembly_033170;Aalb_AdultOocyteEmbryoPharatelarvaeAssembly_033172;Aalb_AdultOocyteEmbryoPharatelarvaeAssembly_033173;Aalb_AdultOocyteEmbryoPharatelarvaeAssembly_033174;Aalb_AdultOocyteEmbryoPharatelarvaeAssembl…
AAEL000165	conserved hypothetical protein [Source:VB External Description;Acc:AAEL000165]	NA	protein_coding	NA	-0.306001	0.315756	-0.626898	0.00619207	-0.539399	0.0159967	-0.860297	5.17806e-05	0.320897	0.623918	114	126	240	81	136	182	198	216	96	190	185	145	215	203	279	369	Aalb_AdultOocyteEmbryoPharatelarvaeAssembly_033462;Aalb_AdultOocyteEmbryoPharatelarvaeAssembly_033463;Aalb_AdultOocyteEmbryoPharatelarvaeAssembly_033464;Aalb_AdultOocyteEmbryoPharatelarvaeAssembly_033476;Aalb_AdultOocyteEmbryoPharatelarvaeAssembly_090908;Aalb_AdultOocyteEmbryoPharatelarvaeAssembly_090909;Aalb_AdultOocyteEmbryoPharatelarvaeAssembly_090910;Aalb_AdultOocyteEmbryoPharatelarvaeAssembl…
AAEL000166	conserved hypothetical protein [Source:VB External Description;Acc:AAEL000166]	NA	protein_coding	NA	0.0272097	0.960034	1.20038	1.20849e-05	-0.890982	0.000576921	0.282185	0.437088	-1.17317	0.0143705	41	58	81	34	50	66	73	36	55	100	97	57	34	28	44	41	Aalb_AdultOocyteEmbryoPharatelarvaeAssembly_033161;Aalb_AdultOocyteEmbryoPharatelarvaeAssembly_033164;Aalb_AdultOocyteEmbryoPharatelarvaeAssembly_033166;Aalb_AdultOocyteEmbryoPharatelarvaeAssembly_033177;Aalb_AdultOocyteEmbryoPharatelarvaeAssembly_033188;Aalb_AdultOocyteEmbryoPharatelarvaeAssembly_033189;Aalb_AdultOocyteEmbryoPharatelarvaeAssembly_033190;Aalb_AdultOocyteEmbryoPharatelarvaeAssembl…
AAEL000170	hypothetical protein [Source:VB External Description;Acc:AAEL000170]	GO:0005634_nucleus;GO:0003674_molecular_function;GO:0043167_ion binding;GO:0005575_cellular_component;GO:0005622_intracellular;GO:0005623_cell;GO:0043226_organelle	protein_coding	NA	-0.233128	0.201185	-0.290978	0.0708633	0.502598	0.000294652	0.444748	0.00179437	0.0578501	0.92525	350	382	445	351	402	471	572	541	208	282	233	138	328	219	295	317	Aalb_AdultOocyteEmbryoPharatelarvaeAssembly_090918;Aalb_AdultOocyteEmbryoPharatelarvaeAssembly_090919;Aalb_AdultOocyteEmbryoPharatelarvaeAssembly_090920;Aalb_AdultOocyteEmbryoPharatelarvaeAssembly_090921;Aalb_AdultOocyteEmbryoPharatelarvaeAssembly_090922;Aalb_AdultOocyteEmbryoPharatelarvaeAssembly_090923;Aalb_AdultOocyteEmbryoPharatelarvaeAssembly_090924;Aalb_AdultOocyteEmbryoPharatelarvaeAssembl…
AAEL000171	hypothetical protein [Source:VB External Description;Acc:AAEL000171]	GO:0003674_molecular_function;GO:0043167_ion binding	protein_coding	NA	-0.509521	0.306442	0.00870239	0.988254	0.228691	0.620119	0.746915	0.0681016	-0.518224	0.650135	56	55	42	49	33	85	131	88	46	39	34	19	29	20	47	63	Aalb_AdultOocyteEmbryoPharatelarvaeAssembly_033480;Aalb_AdultOocyteEmbryoPharatelarvaeAssembly_033481;Aalb_AdultOocyteEmbryoPharatelarvaeAssembly_033484;Aalb_AdultOocyteEmbryoPharatelarvaeAssembly_033491
AAEL000172	hypothetical protein [Source:VB External Description;Acc:AAEL000172]	GO:0003674_molecular_function;GO:0043167_ion binding	protein_coding	NA	-0.180742	0.298822	-0.113919	0.470091	-0.1529	0.2781	-0.0860769	0.622284	-0.0668235	0.899154	2991	3113	3316	2826	3116	3696	4720	3997	2399	3588	2896	2032	3588	2369	3170	4037	Aalb_AdultOocyteEmbryoPharatelarvaeAssembly_033465;Aalb_AdultOocyteEmbryoPharatelarvaeAssembly_033466;Aalb_AdultOocyteEmbryoPharatelarvaeAssembly_033468;Aalb_AdultOocyteEmbryoPharatelarvaeAssembly_033469;Aalb_AdultOocyteEmbryoPharatelarvaeAssembly_033473;Aalb_AdultOocyteEmbryoPharatelarvaeAssembly_033475;Aalb_AdultOocyteEmbryoPharatelarvaeAssembly_033479;Aalb_AdultOocyteEmbryoPharatelarvaeAssembl…
AAEL000173	chromatin assembly factor-I p150 subunit, putative [Source:VB External Description;Acc:AAEL000173]	NA	protein_coding	NA	-0.0482907	0.840454	-0.301068	0.0592222	0.151712	0.356643	-0.101065	0.602407	0.252777	0.519133	269	348	541	264	342	362	452	419	187	356	292	170	368	213	310	488	Aalb_AdultOocyteEmbryoPharatelarvaeAssembly_090928;Aalb_AdultOocyteEmbryoPharatelarvaeAssembly_090929
AAEL000174	retinal protein [Source:VB External Description;Acc:AAEL000174]	NA	protein_coding	NA	-0.124679	0.75235	0.0258628	0.946169	0.240995	0.409928	0.391537	0.176785	-0.150542	0.884408	63	78	101	75	85	84	125	87	63	51	56	37	72	32	63	66	Aalb_AdultOocyteEmbryoPharatelarvaeAssembly_033404;Aalb_AdultOocyteEmbryoPharatelarvaeAssembly_033405;Aalb_AdultOocyteEmbryoPharatelarvaeAssembly_090930;Aalb_AdultOocyteEmbryoPharatelarvaeAssembly_090931;Aalb_AdultOocyteEmbryoPharatelarvaeAssembly_090932;Aalb_AdultOocyteEmbryoPharatelarvaeAssembly_090933;Aalb_AdultOocyteEmbryoPharatelarvaeAssembly_090934
AAEL000175	eukaryotic translation initiation factor 3 subunit C (eIF3c)(eukaryotic translation initiation factor 3 subunit 8) [Source:VB External Description;Acc:AAEL000175]	GO:0003674_molecular_function;GO:0022607_cellular component assembly;GO:0005575_cellular_component;GO:0022618_ribonucleoprotein complex assembly;GO:0065003_macromolecular complex assembly;GO:0003723_RNA binding;GO:0008135_translation factor activity, nucleic acid binding;GO:0005737_cytoplasm;GO:0005623_cell;GO:0009058_biosynthetic process;GO:0008150_biological_process;GO:0005622_intracellular;GO:…	protein_coding	aag03013	-0.0542954	0.807578	-0.0153639	0.938424	-0.545221	1.67061e-05	-0.506289	0.000125859	-0.0389314	0.953201	2868	3543	4654	2416	2935	3635	4971	3697	2833	6183	4130	2615	4185	3112	3982	6053	Aalb_AdultOocyteEmbryoPharatelarvaeAssembly_033238;Aalb_AdultOocyteEmbryoPharatelarvaeAssembly_033243;Aalb_AdultOocyteEmbryoPharatelarvaeAssembly_090935;Aalb_AdultOocyteEmbryoPharatelarvaeAssembly_090936;Aalb_AdultOocyteEmbryoPharatelarvaeAssembly_208566;Aalb_AdultOocyteEmbryoPharatelarvaeAssembly_266480;Aalb_AdultOocyteEmbryoPharatelarvaeAssembly_284622
AAEL000176	conserved hypothetical protein [Source:VB External Description;Acc:AAEL000176]	GO:0003674_molecular_function;GO:0006810_transport;GO:0008150_biological_process	protein_coding	NA	0.354154	0.316115	0.731834	0.0113948	0.108031	0.740772	0.485711	0.115487	-0.37768	0.634526	100	117	129	55	101	56	107	73	52	113	81	50	51	41	35	67	Aalb_AdultOocyteEmbryoPharatelarvaeAssembly_033244;Aalb_AdultOocyteEmbryoPharatelarvaeAssembly_033248;Aalb_AdultOocyteEmbryoPharatelarvaeAssembly_033249;Aalb_AdultOocyteEmbryoPharatelarvaeAssembly_033251;Aalb_AdultOocyteEmbryoPharatelarvaeAssembly_033253;Aalb_AdultOocyteEmbryoPharatelarvaeAssembly_033254;Aalb_AdultOocyteEmbryoPharatelarvaeAssembly_033255;Aalb_AdultOocyteEmbryoPharatelarvaeAssembl…
AAEL000178	ubiquinone/menaquinone biosynthesis methyltransferase [Source:VB External Description;Acc:AAEL000178]	GO:0003674_molecular_function;GO:0008168_methyltransferase activity;GO:0008150_biological_process	protein_coding	aag00130;aag01100	-0.229524	0.23147	-0.318617	0.049447	0.0868325	0.632908	-0.0022607	0.992954	0.0890932	0.880559	215	259	345	174	299	291	345	315	167	232	188	138	286	160	224	355	Aalb_AdultOocyteEmbryoPharatelarvaeAssembly_090940;Aalb_AdultOocyteEmbryoPharatelarvaeAssembly_090941;Aalb_AdultOocyteEmbryoPharatelarvaeAssembly_246343;Aalb_AdultOocyteEmbryoPharatelarvaeAssembly_294676
AAEL000179	ubiquitin-conjugating enzyme E2 l [Source:VB External Description;Acc:AAEL000179]	GO:0003674_molecular_function;GO:0016874_ligase activity	protein_coding	aag04120	0.0266892	0.89007	-0.057723	0.692213	0.178763	0.120249	0.0943508	0.507969	0.0844122	0.835146	910	1126	1462	889	962	1091	1335	1295	646	1021	802	572	875	704	796	1128	Aalb_AdultOocyteEmbryoPharatelarvaeAssembly_033263;Aalb_AdultOocyteEmbryoPharatelarvaeAssembly_090942;Aalb_AdultOocyteEmbryoPharatelarvaeAssembly_090943;Aalb_AdultOocyteEmbryoPharatelarvaeAssembly_090944;Aalb_AdultOocyteEmbryoPharatelarvaeAssembly_090945
AAEL000180	mitochondrial ribosomal protein, L17, putative [Source:VB External Description;Acc:AAEL000180]	NA	protein_coding	aag03010	-0.0738236	0.914311	-0.6934	0.112487	0.337709	0.463063	-0.281868	0.573129	0.619577	0.562318	25	49	34	28	18	51	45	45	24	15	25	18	42	20	44	50	Aalb_AdultOocyteEmbryoPharatelarvaeAssembly_090946;Aalb_AdultOocyteEmbryoPharatelarvaeAssembly_090947
AAEL000181	polybromo-1 [Source:VB External Description;Acc:AAEL000181]	GO:0003677_DNA binding;GO:0003674_molecular_function	protein_coding	NA	-0.140396	0.394888	-0.293225	0.0198379	0.203268	0.0997449	0.0504388	0.765796	0.152829	0.674604	1040	1048	1314	1022	1120	1366	1599	1308	669	973	876	545	1121	757	968	1342	Aalb_AdultOocyteEmbryoPharatelarvaeAssembly_033156;Aalb_AdultOocyteEmbryoPharatelarvaeAssembly_033157;Aalb_AdultOocyteEmbryoPharatelarvaeAssembly_033158;Aalb_AdultOocyteEmbryoPharatelarvaeAssembly_033159;Aalb_AdultOocyteEmbryoPharatelarvaeAssembly_033162;Aalb_AdultOocyteEmbryoPharatelarvaeAssembly_033168;Aalb_AdultOocyteEmbryoPharatelarvaeAssembly_033169;Aalb_AdultOocyteEmbryoPharatelarvaeAssembl…
AAEL000184	conserved hypothetical protein [Source:VB External Description;Acc:AAEL000184]	NA	protein_coding	NA	-0.205076	0.555795	-0.146682	0.637012	-0.136883	0.638264	-0.0784895	0.819208	-0.0583938	0.961771	48	67	112	69	83	90	89	104	45	89	77	46	69	63	76	104	Aalb_AdultOocyteEmbryoPharatelarvaeAssembly_090977;Aalb_AdultOocyteEmbryoPharatelarvaeAssembly_090978;Aalb_AdultOocyteEmbryoPharatelarvaeAssembly_090979
AAEL000185	eukaryotic translation initiation factor [Source:VB External Description;Acc:AAEL000185]	GO:0003674_molecular_function;GO:0034641_cellular nitrogen compound metabolic process;GO:0003723_RNA binding;GO:0008135_translation factor activity, nucleic acid binding;GO:0006412_translation;GO:0009058_biosynthetic process;GO:0008150_biological_process	protein_coding	aag03013	0.347472	0.0160618	0.0735371	0.653237	0.485443	3.97806e-05	0.211508	0.137711	0.273935	0.367077	4332	4980	7049	3509	3582	3668	5107	4495	2027	4081	2992	2080	3151	1991	2718	3881	Aalb_AdultOocyteEmbryoPharatelarvaeAssembly_033521;Aalb_AdultOocyteEmbryoPharatelarvaeAssembly_033523;Aalb_AdultOocyteEmbryoPharatelarvaeAssembly_033524;Aalb_AdultOocyteEmbryoPharatelarvaeAssembly_033527;Aalb_AdultOocyteEmbryoPharatelarvaeAssembly_090980;Aalb_AdultOocyteEmbryoPharatelarvaeAssembly_090981;Aalb_AdultOocyteEmbryoPharatelarvaeAssembly_090982;Aalb_AdultOocyteEmbryoPharatelarvaeAssembl…
AAEL000186	conserved hypothetical protein [Source:VB External Description;Acc:AAEL000186]	GO:0016746_transferase activity, transferring acyl groups;GO:0006790_sulfur compound metabolic process;GO:0003674_molecular_function;GO:0006520_cellular amino acid metabolic process;GO:0034641_cellular nitrogen compound metabolic process;GO:0044281_small molecule metabolic process;GO:0009058_biosynthetic process;GO:0008150_biological_process	protein_coding	NA	0.392168	0.102459	0.874629	3.47927e-06	-0.456444	0.0157447	0.0260166	0.932904	-0.48246	0.264056	290	319	528	186	240	218	363	255	244	643	320	238	213	175	189	256	Aalb_AdultOocyteEmbryoPharatelarvaeAssembly_033548;Aalb_AdultOocyteEmbryoPharatelarvaeAssembly_033549;Aalb_AdultOocyteEmbryoPharatelarvaeAssembly_033550;Aalb_AdultOocyteEmbryoPharatelarvaeAssembly_033551;Aalb_AdultOocyteEmbryoPharatelarvaeAssembly_090995;Aalb_AdultOocyteEmbryoPharatelarvaeAssembly_090996;Aalb_AdultOocyteEmbryoPharatelarvaeAssembly_090997;Aalb_AdultOocyteEmbryoPharatelarvaeAssembl…
AAEL000187	lim-kinase1 [Source:VB External Description;Acc:AAEL000187]	GO:0016301_kinase activity;GO:0003674_molecular_function;GO:0043167_ion binding;GO:0006464_cellular protein modification process;GO:0008150_biological_process	protein_coding	NA	-0.177691	0.601035	-0.0807039	0.795522	-0.326556	0.171797	-0.229569	0.414684	-0.0969866	0.918539	456	555	570	397	426	645	822	599	342	701	427	481	408	431	437	1113	Aalb_AdultOocyteEmbryoPharatelarvaeAssembly_033376;Aalb_AdultOocyteEmbryoPharatelarvaeAssembly_033377;Aalb_AdultOocyteEmbryoPharatelarvaeAssembly_033380;Aalb_AdultOocyteEmbryoPharatelarvaeAssembly_033381;Aalb_AdultOocyteEmbryoPharatelarvaeAssembly_033382;Aalb_AdultOocyteEmbryoPharatelarvaeAssembly_033383;Aalb_AdultOocyteEmbryoPharatelarvaeAssembly_033384;Aalb_AdultOocyteEmbryoPharatelarvaeAssembl…
AAEL000188	elongase, putative [Source:VB External Description;Acc:AAEL000188]	GO:0005575_cellular_component	protein_coding	NA	-0.179091	0.654925	-0.429179	0.197347	0.73675	0.0083145	0.486663	0.104676	0.250087	0.798575	63	71	82	44	77	55	97	92	33	34	39	16	43	44	38	56	Aalb_AdultOocyteEmbryoPharatelarvaeAssembly_033198;Aalb_AdultOocyteEmbryoPharatelarvaeAssembly_033199;Aalb_AdultOocyteEmbryoPharatelarvaeAssembly_033200;Aalb_AdultOocyteEmbryoPharatelarvaeAssembly_033203;Aalb_AdultOocyteEmbryoPharatelarvaeAssembly_091007;Aalb_AdultOocyteEmbryoPharatelarvaeAssembly_209736
AAEL000191	conserved hypothetical protein [Source:VB External Description;Acc:AAEL000191]	GO:0005575_cellular_component	protein_coding	NA	-0.0753351	0.627298	0.292374	0.0054399	-0.4831	2.59946e-07	-0.115392	0.353619	-0.367709	0.0496762	819	934	1175	689	910	958	1251	1031	823	1336	1074	744	954	676	883	1073	Aalb_AdultOocyteEmbryoPharatelarvaeAssembly_033514;Aalb_AdultOocyteEmbryoPharatelarvaeAssembly_033515;Aalb_AdultOocyteEmbryoPharatelarvaeAssembly_033516;Aalb_AdultOocyteEmbryoPharatelarvaeAssembly_033517;Aalb_AdultOocyteEmbryoPharatelarvaeAssembly_033518;Aalb_AdultOocyteEmbryoPharatelarvaeAssembly_033519;Aalb_AdultOocyteEmbryoPharatelarvaeAssembly_033520;Aalb_AdultOocyteEmbryoPharatelarvaeAssembl…
AAEL000192	hypothetical protein [Source:VB External Description;Acc:AAEL000192]	NA	protein_coding	NA	0.499107	0.118637	0.4865	0.108373	0.340239	0.221308	0.327632	0.317784	0.012607	0.994567	80	87	102	69	68	43	78	73	44	90	58	26	39	38	32	58	Aalb_AdultOocyteEmbryoPharatelarvaeAssembly_033452;Aalb_AdultOocyteEmbryoPharatelarvaeAssembly_033459;Aalb_AdultOocyteEmbryoPharatelarvaeAssembly_033460;Aalb_AdultOocyteEmbryoPharatelarvaeAssembly_091010;Aalb_AdultOocyteEmbryoPharatelarvaeAssembly_091011;Aalb_AdultOocyteEmbryoPharatelarvaeAssembly_091012;Aalb_AdultOocyteEmbryoPharatelarvaeAssembly_091013;Aalb_AdultOocyteEmbryoPharatelarvaeAssembl…
AAEL000193	histone-lysine n-methyltransferase [Source:VB External Description;Acc:AAEL000193]	GO:0003674_molecular_function;GO:0006464_cellular protein modification process;GO:0008168_methyltransferase activity;GO:0051276_chromosome organization;GO:0008150_biological_process	protein_coding	aag00310	-0.353787	0.134409	-0.445856	0.0247552	0.41113	0.0282427	0.319061	0.130589	0.0920689	0.905551	1975	2054	2266	2465	2865	3090	3606	3015	1102	1647	1413	1131	2695	1284	2063	2082	Aalb_AdultOocyteEmbryoPharatelarvaeAssembly_033273;Aalb_AdultOocyteEmbryoPharatelarvaeAssembly_033274;Aalb_AdultOocyteEmbryoPharatelarvaeAssembly_033275;Aalb_AdultOocyteEmbryoPharatelarvaeAssembly_033276;Aalb_AdultOocyteEmbryoPharatelarvaeAssembly_033277;Aalb_AdultOocyteEmbryoPharatelarvaeAssembly_033278;Aalb_AdultOocyteEmbryoPharatelarvaeAssembly_033279;Aalb_AdultOocyteEmbryoPharatelarvaeAssembl…
AAEL000194	phosphatidylinositol 4-kinase [Source:VB External Description;Acc:AAEL000194]	GO:0007165_signal transduction;GO:0016301_kinase activity;GO:0003674_molecular_function;GO:0006629_lipid metabolic process;GO:0008150_biological_process	protein_coding	aag00562;aag01100;aag04070	0.0601136	0.733678	0.259229	0.031664	0.0409125	0.771703	0.240028	0.0467781	-0.199115	0.501234	647	686	937	517	628	694	908	679	405	773	558	406	515	342	453	677	Aalb_AdultOocyteEmbryoPharatelarvaeAssembly_033393;Aalb_AdultOocyteEmbryoPharatelarvaeAssembly_033395;Aalb_AdultOocyteEmbryoPharatelarvaeAssembly_033399;Aalb_AdultOocyteEmbryoPharatelarvaeAssembly_033408;Aalb_AdultOocyteEmbryoPharatelarvaeAssembly_033409;Aalb_AdultOocyteEmbryoPharatelarvaeAssembly_033410;Aalb_AdultOocyteEmbryoPharatelarvaeAssembly_091024;Aalb_AdultOocyteEmbryoPharatelarvaeAssembl…
AAEL000195	conserved hypothetical protein [Source:VB External Description;Acc:AAEL000195]	GO:0003674_molecular_function	protein_coding	NA	0.398936	0.32	-0.310342	0.393344	0.304133	0.366137	-0.405144	0.249365	0.709278	0.304049	61	76	81	64	56	67	61	49	24	81	40	41	89	29	62	75	Aalb_AdultOocyteEmbryoPharatelarvaeAssembly_091041;Aalb_AdultOocyteEmbryoPharatelarvaeAssembly_091042;Aalb_AdultOocyteEmbryoPharatelarvaeAssembly_091043;Aalb_AdultOocyteEmbryoPharatelarvaeAssembly_091044;Aalb_AdultOocyteEmbryoPharatelarvaeAssembly_091045;Aalb_AdultOocyteEmbryoPharatelarvaeAssembly_091046;Aalb_AdultOocyteEmbryoPharatelarvaeAssembly_358882
AAEL000196	conserved hypothetical protein [Source:VB External Description;Acc:AAEL000196]	GO:0003674_molecular_function;GO:0016791_phosphatase activity;GO:0008150_biological_process	protein_coding	NA	0.142432	0.743188	-0.00487894	0.991207	0.845713	0.00200111	0.698402	0.0180906	0.147311	0.898292	93	104	236	90	107	120	199	81	47	81	52	42	84	45	56	59	Aalb_AdultOocyteEmbryoPharatelarvaeAssembly_091047;Aalb_AdultOocyteEmbryoPharatelarvaeAssembly_091048;Aalb_AdultOocyteEmbryoPharatelarvaeAssembly_091049;Aalb_AdultOocyteEmbryoPharatelarvaeAssembly_091050
AAEL000197	hypothetical protein [Source:VB External Description;Acc:AAEL000197]	GO:0003674_molecular_function;GO:0043167_ion binding	protein_coding	NA	-0.11022	0.61177	-0.128684	0.463334	0.158241	0.318886	0.139777	0.439614	0.0184642	0.979455	2614	2763	2865	2715	2494	3448	3984	3382	1768	2480	2186	1456	2607	1823	2255	2925	Aalb_AdultOocyteEmbryoPharatelarvaeAssembly_033477;Aalb_AdultOocyteEmbryoPharatelarvaeAssembly_091051;Aalb_AdultOocyteEmbryoPharatelarvaeAssembly_091052;Aalb_AdultOocyteEmbryoPharatelarvaeAssembly_091053;Aalb_AdultOocyteEmbryoPharatelarvaeAssembly_091054;Aalb_AdultOocyteEmbryoPharatelarvaeAssembly_091055;Aalb_AdultOocyteEmbryoPharatelarvaeAssembly_091056;Aalb_AdultOocyteEmbryoPharatelarvaeAssembl…
AAEL000199	arginyl-tRNA synthetase [Source:VB External Description;Acc:AAEL000199]	GO:0003674_molecular_function;GO:0016874_ligase activity;GO:0005575_cellular_component;GO:0006520_cellular amino acid metabolic process;GO:0006399_tRNA metabolic process;GO:0034641_cellular nitrogen compound metabolic process;GO:0044281_small molecule metabolic process;GO:0005737_cytoplasm;GO:0005623_cell;GO:0009058_biosynthetic process;GO:0008150_biological_process;GO:0005622_intracellular;GO:00…	protein_coding	aag00970	-0.172987	0.267284	-0.245828	0.0583388	0.36229	0.00159872	0.289449	0.0186665	0.0728409	0.877466	884	925	1258	717	978	980	1532	1189	508	685	596	482	728	591	724	994	Aalb_AdultOocyteEmbryoPharatelarvaeAssembly_033289;Aalb_AdultOocyteEmbryoPharatelarvaeAssembly_033290;Aalb_AdultOocyteEmbryoPharatelarvaeAssembly_091060;Aalb_AdultOocyteEmbryoPharatelarvaeAssembly_091061;Aalb_AdultOocyteEmbryoPharatelarvaeAssembly_091062;Aalb_AdultOocyteEmbryoPharatelarvaeAssembly_091063;Aalb_AdultOocyteEmbryoPharatelarvaeAssembly_091064;Aalb_AdultOocyteEmbryoPharatelarvaeAssembl…
AAEL000200	conserved hypothetical protein [Source:VB External Description;Acc:AAEL000200]	NA	protein_coding	NA	-0.218494	0.569125	-0.666844	0.0138949	0.290733	0.30697	-0.157616	0.655804	0.448349	0.51724	845	732	1595	405	887	723	1517	1276	348	791	545	510	748	676	847	1705	Aalb_AdultOocyteEmbryoPharatelarvaeAssembly_091068;Aalb_AdultOocyteEmbryoPharatelarvaeAssembly_091069;Aalb_AdultOocyteEmbryoPharatelarvaeAssembly_091070;Aalb_AdultOocyteEmbryoPharatelarvaeAssembly_091071
AAEL000201	DNA replication helicase dna2 [Source:VB External Description;Acc:AAEL000201]	GO:0003674_molecular_function;GO:0006259_DNA metabolic process;GO:0016887_ATPase activity;GO:0004518_nuclease activity;GO:0034641_cellular nitrogen compound metabolic process;GO:0009058_biosynthetic process;GO:0008150_biological_process	protein_coding	aag03030	-0.203328	0.196818	-0.466274	0.000163217	0.387736	0.00116881	0.12479	0.408697	0.262946	0.378877	629	726	816	613	681	800	1149	939	400	519	458	303	695	428	655	839	Aalb_AdultOocyteEmbryoPharatelarvaeAssembly_033260;Aalb_AdultOocyteEmbryoPharatelarvaeAssembly_033261;Aalb_AdultOocyteEmbryoPharatelarvaeAssembly_033262;Aalb_AdultOocyteEmbryoPharatelarvaeAssembly_091072;Aalb_AdultOocyteEmbryoPharatelarvaeAssembly_091073;Aalb_AdultOocyteEmbryoPharatelarvaeAssembly_091074;Aalb_AdultOocyteEmbryoPharatelarvaeAssembly_091075;Aalb_AdultOocyteEmbryoPharatelarvaeAssembl…
AAEL000204	conserved hypothetical protein [Source:VB External Description;Acc:AAEL000204]	NA	protein_coding	NA	-0.00757939	0.975901	0.540654	1.6573e-05	-0.668864	1.21335e-08	-0.120631	0.465631	-0.548233	0.0125233	327	415	475	285	334	369	571	389	333	656	515	383	361	281	358	423	Aalb_AdultOocyteEmbryoPharatelarvaeAssembly_033536;Aalb_AdultOocyteEmbryoPharatelarvaeAssembly_033537;Aalb_AdultOocyteEmbryoPharatelarvaeAssembly_033538;Aalb_AdultOocyteEmbryoPharatelarvaeAssembly_033540;Aalb_AdultOocyteEmbryoPharatelarvaeAssembly_033541;Aalb_AdultOocyteEmbryoPharatelarvaeAssembly_033542;Aalb_AdultOocyteEmbryoPharatelarvaeAssembly_033543;Aalb_AdultOocyteEmbryoPharatelarvaeAssembl…
AAEL000208	copii-coated vesicle membrane protein P24 [Source:VB External Description;Acc:AAEL000208]	GO:0005575_cellular_component;GO:0006810_transport;GO:0008150_biological_process	protein_coding	NA	0.355926	0.00898003	-0.0241214	0.899202	0.829021	1.39788e-13	0.448974	0.000223974	0.380048	0.122397	785	844	1194	671	623	572	920	867	307	543	392	303	450	301	429	568	Aalb_AdultOocyteEmbryoPharatelarvaeAssembly_033287;Aalb_AdultOocyteEmbryoPharatelarvaeAssembly_033288;Aalb_AdultOocyteEmbryoPharatelarvaeAssembly_091085;Aalb_AdultOocyteEmbryoPharatelarvaeAssembly_091086;Aalb_AdultOocyteEmbryoPharatelarvaeAssembly_290465;Aalb_AdultOocyteEmbryoPharatelarvaeAssembly_374870;Aalb_AdultOocyteEmbryoPharatelarvaeAssembly_394950
AAEL000210	mitochondrial ribosomal protein L2 [Source:VB External Description;Acc:AAEL000210]	GO:0003674_molecular_function;GO:0005575_cellular_component;GO:0005737_cytoplasm;GO:0005623_cell;GO:0009058_biosynthetic process;GO:0008150_biological_process;GO:0003735_structural constituent of ribosome;GO:0005840_ribosome;GO:0005198_structural molecule activity;GO:0005622_intracellular;GO:0006412_translation;GO:0043226_organelle	protein_coding	aag03010	0.217502	0.207044	0.0143978	0.942287	0.188584	0.184399	-0.0145196	0.946052	0.203104	0.593497	443	598	686	328	386	429	638	470	278	534	335	270	409	265	365	515	Aalb_AdultOocyteEmbryoPharatelarvaeAssembly_033546;Aalb_AdultOocyteEmbryoPharatelarvaeAssembly_033547;Aalb_AdultOocyteEmbryoPharatelarvaeAssembly_091087;Aalb_AdultOocyteEmbryoPharatelarvaeAssembly_091088;Aalb_AdultOocyteEmbryoPharatelarvaeAssembly_091089;Aalb_AdultOocyteEmbryoPharatelarvaeAssembly_257030;Aalb_AdultOocyteEmbryoPharatelarvaeAssembly_364359
AAEL000211	conserved hypothetical protein [Source:VB External Description;Acc:AAEL000211]	GO:0003674_molecular_function	protein_coding	NA	-0.116101	0.667544	0.112427	0.631553	0.33568	0.0648323	0.564207	0.00155208	-0.228527	0.676667	319	322	568	289	369	370	676	364	180	403	225	145	278	171	229	265	Aalb_AdultOocyteEmbryoPharatelarvaeAssembly_033271;Aalb_AdultOocyteEmbryoPharatelarvaeAssembly_033272;Aalb_AdultOocyteEmbryoPharatelarvaeAssembly_091090;Aalb_AdultOocyteEmbryoPharatelarvaeAssembly_091091
AAEL000212	conserved hypothetical protein [Source:VB External Description;Acc:AAEL000212]	GO:0008150_biological_process	protein_coding	NA	-0.0487043	0.783415	-0.0353909	0.820937	0.338258	0.00155535	0.351571	0.00142917	-0.0133134	0.980482	849	913	1144	765	925	937	1213	1082	505	823	573	410	683	439	610	914	Aalb_AdultOocyteEmbryoPharatelarvaeAssembly_033500;Aalb_AdultOocyteEmbryoPharatelarvaeAssembly_033501;Aalb_AdultOocyteEmbryoPharatelarvaeAssembly_033503;Aalb_AdultOocyteEmbryoPharatelarvaeAssembly_033507;Aalb_AdultOocyteEmbryoPharatelarvaeAssembly_091092;Aalb_AdultOocyteEmbryoPharatelarvaeAssembly_091093;Aalb_AdultOocyteEmbryoPharatelarvaeAssembly_091094;Aalb_AdultOocyteEmbryoPharatelarvaeAssembl…
AAEL000213	d-amino acid oxidase [Source:VB External Description;Acc:AAEL000213]	GO:0003674_molecular_function;GO:0016491_oxidoreductase activity;GO:0008150_biological_process	protein_coding	aag00260;aag00330;aag00472;aag01100;aag04146	0.130003	0.702163	1.59064	2.90759e-12	2.69367	1.69387e-39	4.15431	2.31524e-78	-1.46064	1.94103e-05	1333	1791	2336	736	1249	1479	1856	1394	102	196	260	163	74	46	61	89	Aalb_AdultOocyteEmbryoPharatelarvaeAssembly_033165;Aalb_AdultOocyteEmbryoPharatelarvaeAssembly_033171;Aalb_AdultOocyteEmbryoPharatelarvaeAssembly_033179;Aalb_AdultOocyteEmbryoPharatelarvaeAssembly_033180;Aalb_AdultOocyteEmbryoPharatelarvaeAssembly_091096;Aalb_AdultOocyteEmbryoPharatelarvaeAssembly_091097;Aalb_AdultOocyteEmbryoPharatelarvaeAssembly_091098;Aalb_AdultOocyteEmbryoPharatelarvaeAssembl…
AAEL000214	vacuolar protein sorting (vps33) [Source:VB External Description;Acc:AAEL000214]	GO:0016192_vesicle-mediated transport;GO:0006810_transport;GO:0008150_biological_process	protein_coding	NA	-0.192709	0.464226	-0.133901	0.563004	-0.356979	0.0588457	-0.298171	0.14765	-0.0588082	0.945114	127	186	169	144	160	200	263	173	150	210	156	120	173	175	170	254	Aalb_AdultOocyteEmbryoPharatelarvaeAssembly_091100;Aalb_AdultOocyteEmbryoPharatelarvaeAssembly_091101;Aalb_AdultOocyteEmbryoPharatelarvaeAssembly_091102;Aalb_AdultOocyteEmbryoPharatelarvaeAssembly_091103
AAEL000215	ribonuclease P, 29kD-subunit, putative [Source:VB External Description;Acc:AAEL000215]	GO:0003674_molecular_function;GO:0005575_cellular_component;GO:0006399_tRNA metabolic process;GO:0004518_nuclease activity;GO:0034641_cellular nitrogen compound metabolic process;GO:0003723_RNA binding;GO:0006397_mRNA processing;GO:0005623_cell;GO:0042254_ribosome biogenesis;GO:0008150_biological_process;GO:0005622_intracellular	protein_coding	aag03008;aag03013	-0.116948	0.665444	-0.452815	0.0187941	0.15114	0.478813	-0.184727	0.390082	0.335867	0.471398	94	113	141	99	110	130	162	130	74	119	84	45	132	95	100	157	Aalb_AdultOocyteEmbryoPharatelarvaeAssembly_091104;Aalb_AdultOocyteEmbryoPharatelarvaeAssembly_312109
AAEL000217	serine/threonine protein kinase [Source:VB External Description;Acc:AAEL000217]	GO:0016301_kinase activity;GO:0003674_molecular_function;GO:0006464_cellular protein modification process;GO:0008150_biological_process	protein_coding	NA	-0.158967	0.408426	-0.20273	0.189268	0.0861015	0.598199	0.0423381	0.833913	0.0437634	0.945114	2265	2357	2666	2370	2486	2912	3706	2968	1598	2311	2137	1277	2535	1847	2160	2746	Aalb_AdultOocyteEmbryoPharatelarvaeAssembly_033225;Aalb_AdultOocyteEmbryoPharatelarvaeAssembly_033232;Aalb_AdultOocyteEmbryoPharatelarvaeAssembly_033233;Aalb_AdultOocyteEmbryoPharatelarvaeAssembly_033234;Aalb_AdultOocyteEmbryoPharatelarvaeAssembly_033236;Aalb_AdultOocyteEmbryoPharatelarvaeAssembly_091105;Aalb_AdultOocyteEmbryoPharatelarvaeAssembly_091106;Aalb_AdultOocyteEmbryoPharatelarvaeAssembl…
AAEL000219	lactoylglutathione lyase [Source:VB External Description;Acc:AAEL000219]	NA	protein_coding	NA	0.0778019	0.713317	-0.213118	0.170581	0.268772	0.0528597	-0.0221475	0.915545	0.29092	0.377065	330	327	469	257	308	295	457	372	177	306	239	179	282	252	253	362	Aalb_AdultOocyteEmbryoPharatelarvaeAssembly_091122;Aalb_AdultOocyteEmbryoPharatelarvaeAssembly_091123;Aalb_AdultOocyteEmbryoPharatelarvaeAssembly_091124;Aalb_AdultOocyteEmbryoPharatelarvaeAssembly_091125;Aalb_AdultOocyteEmbryoPharatelarvaeAssembly_091126;Aalb_AdultOocyteEmbryoPharatelarvaeAssembly_091127;Aalb_AdultOocyteEmbryoPharatelarvaeAssembly_091128;Aalb_AdultOocyteEmbryoPharatelarvaeAssembl…
AAEL000221	mediator complex, subunit, putative [Source:VB External Description;Acc:AAEL000221]	GO:0003674_molecular_function;GO:0005575_cellular_component;GO:0005654_nucleoplasm;GO:0005623_cell;GO:0008150_biological_process;GO:0005634_nucleus;GO:0005622_intracellular;GO:0043234_protein complex;GO:0000988_protein binding transcription factor activity;GO:0043226_organelle	protein_coding	NA	0.0988277	0.622469	0.127452	0.45475	0.353464	0.00794942	0.382088	0.00590644	-0.0286241	0.966386	334	477	642	335	371	399	579	461	213	339	301	227	271	217	269	344	Aalb_AdultOocyteEmbryoPharatelarvaeAssembly_091131;Aalb_AdultOocyteEmbryoPharatelarvaeAssembly_091132;Aalb_AdultOocyteEmbryoPharatelarvaeAssembly_230423
AAEL000222	conserved hypothetical protein [Source:VB External Description;Acc:AAEL000222]	GO:0003674_molecular_function;GO:0008233_peptidase activity	protein_coding	NA	-0.0200752	0.960343	0.338688	0.153139	-0.26042	0.249912	0.0983424	0.743954	-0.358763	0.526879	106	113	202	88	146	104	156	143	110	175	98	89	109	79	100	124	Aalb_AdultOocyteEmbryoPharatelarvaeAssembly_005199;Aalb_AdultOocyteEmbryoPharatelarvaeAssembly_091133;Aalb_AdultOocyteEmbryoPharatelarvaeAssembly_091134;Aalb_AdultOocyteEmbryoPharatelarvaeAssembly_091135;Aalb_AdultOocyteEmbryoPharatelarvaeAssembly_292683
AAEL000227	Class B Scavenger Receptor (CD36 domain). [Source:VB Community Annotation;Acc:AAEL000227]	GO:0005575_cellular_component;GO:0007155_cell adhesion;GO:0008150_biological_process	protein_coding	NA	0.414516	0.0275671	-0.0163535	0.945067	0.125402	0.506559	-0.305467	0.090608	0.430869	0.215561	275	310	415	173	179	207	285	280	173	268	238	154	216	185	207	331	Aalb_AdultOocyteEmbryoPharatelarvaeAssembly_005645;Aalb_AdultOocyteEmbryoPharatelarvaeAssembly_005775;Aalb_AdultOocyteEmbryoPharatelarvaeAssembly_091136;Aalb_AdultOocyteEmbryoPharatelarvaeAssembly_091137;Aalb_AdultOocyteEmbryoPharatelarvaeAssembly_091138;Aalb_AdultOocyteEmbryoPharatelarvaeAssembly_091139;Aalb_AdultOocyteEmbryoPharatelarvaeAssembly_091140;Aalb_AdultOocyteEmbryoPharatelarvaeAssembl…
AAEL000228	leucine rich repeat containing 16, putative [Source:VB External Description;Acc:AAEL000228]	GO:0003674_molecular_function	protein_coding	NA	0.101818	0.744023	0.265839	0.250074	-0.0882563	0.71559	0.075765	0.792161	-0.164021	0.818497	106	140	153	138	110	147	154	142	113	139	118	82	114	79	85	146	Aalb_AdultOocyteEmbryoPharatelarvaeAssembly_005858;Aalb_AdultOocyteEmbryoPharatelarvaeAssembly_091145;Aalb_AdultOocyteEmbryoPharatelarvaeAssembly_091146;Aalb_AdultOocyteEmbryoPharatelarvaeAssembly_091147
AAEL000230	conserved hypothetical protein [Source:VB External Description;Acc:AAEL000230]	NA	protein_coding	NA	0.23578	0.355694	0.105133	0.693084	0.523234	0.0055885	0.392587	0.0643997	0.130646	0.862786	123	174	234	112	112	135	198	148	63	149	77	65	86	71	88	112	Aalb_AdultOocyteEmbryoPharatelarvaeAssembly_091148;Aalb_AdultOocyteEmbryoPharatelarvaeAssembly_091149
AAEL000231	oligopeptidase [Source:VB External Description;Acc:AAEL000231]	GO:0003674_molecular_function;GO:0043167_ion binding;GO:0008233_peptidase activity;GO:0008150_biological_process	protein_coding	NA	-0.0655235	0.719043	-0.0925196	0.515332	-0.068481	0.61841	-0.0954771	0.520533	0.0269961	0.962721	950	1080	1394	763	1075	1118	1530	1039	721	1257	917	586	1011	724	970	1393	Aalb_AdultOocyteEmbryoPharatelarvaeAssembly_004172;Aalb_AdultOocyteEmbryoPharatelarvaeAssembly_004173;Aalb_AdultOocyteEmbryoPharatelarvaeAssembly_004196;Aalb_AdultOocyteEmbryoPharatelarvaeAssembly_004197;Aalb_AdultOocyteEmbryoPharatelarvaeAssembly_004198;Aalb_AdultOocyteEmbryoPharatelarvaeAssembly_004199;Aalb_AdultOocyteEmbryoPharatelarvaeAssembly_004200;Aalb_AdultOocyteEmbryoPharatelarvaeAssembl…
AAEL000233	membrane-associated guanylate kinase, putative [Source:VB External Description;Acc:AAEL000233]	GO:0003674_molecular_function	protein_coding	NA	0.260701	0.252555	0.303316	0.133335	0.373962	0.0336079	0.416578	0.0270921	-0.0426154	0.962227	249	260	349	197	206	182	327	253	103	272	157	123	137	113	117	212	Aalb_AdultOocyteEmbryoPharatelarvaeAssembly_004616;Aalb_AdultOocyteEmbryoPharatelarvaeAssembly_004617;Aalb_AdultOocyteEmbryoPharatelarvaeAssembly_004626;Aalb_AdultOocyteEmbryoPharatelarvaeAssembly_004628;Aalb_AdultOocyteEmbryoPharatelarvaeAssembly_004633;Aalb_AdultOocyteEmbryoPharatelarvaeAssembly_004634;Aalb_AdultOocyteEmbryoPharatelarvaeAssembly_004646;Aalb_AdultOocyteEmbryoPharatelarvaeAssembl…
AAEL000234	Class B Scavenger Receptor (CD36 domain). [Source:VB Community Annotation;Acc:AAEL000234]	GO:0005575_cellular_component;GO:0007155_cell adhesion;GO:0008150_biological_process	protein_coding	NA	0.0408059	0.91329	-0.125454	0.660197	0.62178	0.00282058	0.45552	0.0462662	0.16626	0.831466	197	245	367	160	186	187	317	329	116	120	119	113	166	95	125	212	Aalb_AdultOocyteEmbryoPharatelarvaeAssembly_091214;Aalb_AdultOocyteEmbryoPharatelarvaeAssembly_091215;Aalb_AdultOocyteEmbryoPharatelarvaeAssembly_091216;Aalb_AdultOocyteEmbryoPharatelarvaeAssembly_091217;Aalb_AdultOocyteEmbryoPharatelarvaeAssembly_091218;Aalb_AdultOocyteEmbryoPharatelarvaeAssembly_091219;Aalb_AdultOocyteEmbryoPharatelarvaeAssembly_091220;Aalb_AdultOocyteEmbryoPharatelarvaeAssembl…
AAEL000235	hypothetical protein [Source:VB External Description;Acc:AAEL000235]	NA	protein_coding	NA	-0.0694965	0.686265	-0.0409756	0.789556	0.129682	0.284943	0.158203	0.219964	-0.0285208	0.959995	1180	1219	1665	901	1226	1175	1804	1481	722	1290	936	642	1083	774	995	1180	Aalb_AdultOocyteEmbryoPharatelarvaeAssembly_005392;Aalb_AdultOocyteEmbryoPharatelarvaeAssembly_005393;Aalb_AdultOocyteEmbryoPharatelarvaeAssembly_005394;Aalb_AdultOocyteEmbryoPharatelarvaeAssembly_005395;Aalb_AdultOocyteEmbryoPharatelarvaeAssembly_091233;Aalb_AdultOocyteEmbryoPharatelarvaeAssembly_091234;Aalb_AdultOocyteEmbryoPharatelarvaeAssembly_091235;Aalb_AdultOocyteEmbryoPharatelarvaeAssembl…
AAEL000239	clathrin coat assembly protein [Source:VB External Description;Acc:AAEL000239]	GO:0016192_vesicle-mediated transport;GO:0003674_molecular_function;GO:0005575_cellular_component;GO:0006810_transport;GO:0005737_cytoplasm;GO:0005623_cell;GO:0008150_biological_process;GO:0005622_intracellular;GO:0043234_protein complex	protein_coding	NA	0.437623	0.139293	0.698609	0.00548211	0.189694	0.484795	0.45068	0.0937096	-0.260986	0.738029	193	235	330	123	191	113	209	176	104	224	152	120	115	94	63	131	Aalb_AdultOocyteEmbryoPharatelarvaeAssembly_003881;Aalb_AdultOocyteEmbryoPharatelarvaeAssembly_003882;Aalb_AdultOocyteEmbryoPharatelarvaeAssembly_003996;Aalb_AdultOocyteEmbryoPharatelarvaeAssembly_003997;Aalb_AdultOocyteEmbryoPharatelarvaeAssembly_003998;Aalb_AdultOocyteEmbryoPharatelarvaeAssembly_004000;Aalb_AdultOocyteEmbryoPharatelarvaeAssembly_004001;Aalb_AdultOocyteEmbryoPharatelarvaeAssembl…
AAEL000240	conserved hypothetical protein [Source:VB External Description;Acc:AAEL000240]	GO:0051186_cofactor metabolic process;GO:0044281_small molecule metabolic process;GO:0009058_biosynthetic process;GO:0008150_biological_process	protein_coding	NA	0.212183	0.410223	0.304766	0.144996	-0.127826	0.555399	-0.0352432	0.90263	-0.0925828	0.903208	153	155	222	117	121	137	195	157	109	204	126	116	153	94	82	173	Aalb_AdultOocyteEmbryoPharatelarvaeAssembly_091264;Aalb_AdultOocyteEmbryoPharatelarvaeAssembly_091265;Aalb_AdultOocyteEmbryoPharatelarvaeAssembly_091266;Aalb_AdultOocyteEmbryoPharatelarvaeAssembly_091267;Aalb_AdultOocyteEmbryoPharatelarvaeAssembly_091268
AAEL000241	conserved hypothetical protein [Source:VB External Description;Acc:AAEL000241]	GO:0003674_molecular_function	protein_coding	NA	0.0168228	0.945242	-0.235646	0.103155	0.0408232	0.81029	-0.211645	0.147717	0.252468	0.446404	307	333	442	257	321	291	461	375	220	392	246	177	344	222	333	449	Aalb_AdultOocyteEmbryoPharatelarvaeAssembly_091269;Aalb_AdultOocyteEmbryoPharatelarvaeAssembly_091270;Aalb_AdultOocyteEmbryoPharatelarvaeAssembly_091271;Aalb_AdultOocyteEmbryoPharatelarvaeAssembly_091272;Aalb_AdultOocyteEmbryoPharatelarvaeAssembly_091273;Aalb_AdultOocyteEmbryoPharatelarvaeAssembly_091274;Aalb_AdultOocyteEmbryoPharatelarvaeAssembly_091275;Aalb_AdultOocyteEmbryoPharatelarvaeAssembl…
AAEL000242	voltage-gated potassium channel [Source:VB External Description;Acc:AAEL000242]	GO:0003674_molecular_function;GO:0022607_cellular component assembly;GO:0006461_protein complex assembly;GO:0005575_cellular_component;GO:0065003_macromolecular complex assembly;GO:0006810_transport;GO:0005623_cell;GO:0022857_transmembrane transporter activity;GO:0005886_plasma membrane;GO:0008150_biological_process;GO:0055085_transmembrane transport;GO:0043234_protein complex	protein_coding	NA	0.144307	0.768421	0.430957	0.228801	-0.0455836	0.91125	0.241066	0.557611	-0.286649	0.791502	106	78	110	59	99	78	100	68	59	85	64	72	73	61	52	41	Aalb_AdultOocyteEmbryoPharatelarvaeAssembly_004491;Aalb_AdultOocyteEmbryoPharatelarvaeAssembly_004492;Aalb_AdultOocyteEmbryoPharatelarvaeAssembly_004493;Aalb_AdultOocyteEmbryoPharatelarvaeAssembly_004494;Aalb_AdultOocyteEmbryoPharatelarvaeAssembly_004495;Aalb_AdultOocyteEmbryoPharatelarvaeAssembly_004496;Aalb_AdultOocyteEmbryoPharatelarvaeAssembly_004497;Aalb_AdultOocyteEmbryoPharatelarvaeAssembl…
AAEL000243	leucine-rich transmembrane protein [Source:VB External Description;Acc:AAEL000243]	GO:0003674_molecular_function	protein_coding	NA	-0.00708189	0.99233	0.658527	0.10907	-0.326661	0.428935	0.338949	0.476984	-0.665609	0.490583	40	64	68	17	59	49	44	44	30	73	43	38	23	35	24	43	Aalb_AdultOocyteEmbryoPharatelarvaeAssembly_003319;Aalb_AdultOocyteEmbryoPharatelarvaeAssembly_003320;Aalb_AdultOocyteEmbryoPharatelarvaeAssembly_003321;Aalb_AdultOocyteEmbryoPharatelarvaeAssembly_003322;Aalb_AdultOocyteEmbryoPharatelarvaeAssembly_003323;Aalb_AdultOocyteEmbryoPharatelarvaeAssembly_003324;Aalb_AdultOocyteEmbryoPharatelarvaeAssembly_003325;Aalb_AdultOocyteEmbryoPharatelarvaeAssembl…
AAEL000244	alpha(1,3)fucosyltransferase [Source:VB External Description;Acc:AAEL000244]	GO:0003674_molecular_function;GO:0005575_cellular_component;GO:0006464_cellular protein modification process;GO:0005975_carbohydrate metabolic process;GO:0005794_Golgi apparatus;GO:0005737_cytoplasm;GO:0005623_cell;GO:0009058_biosynthetic process;GO:0016757_transferase activity, transferring glycosyl groups;GO:0008150_biological_process;GO:0005622_intracellular;GO:0043226_organelle	protein_coding	NA	0.761599	0.00777533	0.501037	0.0232744	-1.78622	3.59283e-19	-2.04678	7.00084e-22	0.260563	0.728913	56	56	71	40	21	43	43	37	131	180	150	134	131	80	136	126	Aalb_AdultOocyteEmbryoPharatelarvaeAssembly_091288;Aalb_AdultOocyteEmbryoPharatelarvaeAssembly_091289;Aalb_AdultOocyteEmbryoPharatelarvaeAssembly_091290;Aalb_AdultOocyteEmbryoPharatelarvaeAssembly_091291;Aalb_AdultOocyteEmbryoPharatelarvaeAssembly_091292;Aalb_AdultOocyteEmbryoPharatelarvaeAssembly_091293;Aalb_AdultOocyteEmbryoPharatelarvaeAssembly_091294;Aalb_AdultOocyteEmbryoPharatelarvaeAssembl…
AAEL000245	conserved hypothetical protein [Source:VB External Description;Acc:AAEL000245]	NA	protein_coding	NA	0.375783	0.113601	-0.0849421	0.756302	1.13822	2.25579e-10	0.677498	0.000451365	0.460725	0.312311	363	410	784	315	355	277	443	451	147	169	176	140	190	127	196	258	Aalb_AdultOocyteEmbryoPharatelarvaeAssembly_005928;Aalb_AdultOocyteEmbryoPharatelarvaeAssembly_005929;Aalb_AdultOocyteEmbryoPharatelarvaeAssembly_091296;Aalb_AdultOocyteEmbryoPharatelarvaeAssembly_310234;Aalb_AdultOocyteEmbryoPharatelarvaeAssembly_313957
AAEL000246	GPCR Frizzled/Smoothened Family [Source:VB Community Annotation;Acc:AAEL000246]	GO:0007165_signal transduction;GO:0003674_molecular_function;GO:0043167_ion binding;GO:0005575_cellular_component;GO:0007155_cell adhesion;GO:0004871_signal transducer activity;GO:0005623_cell;GO:0005886_plasma membrane;GO:0008150_biological_process	protein_coding	NA	-0.0552307	0.860333	-0.240526	0.281694	0.558992	0.00219387	0.373697	0.0642519	0.185295	0.773328	225	245	291	256	275	265	356	276	146	166	149	88	219	127	192	182	Aalb_AdultOocyteEmbryoPharatelarvaeAssembly_005361;Aalb_AdultOocyteEmbryoPharatelarvaeAssembly_005362;Aalb_AdultOocyteEmbryoPharatelarvaeAssembly_005363;Aalb_AdultOocyteEmbryoPharatelarvaeAssembly_005364;Aalb_AdultOocyteEmbryoPharatelarvaeAssembly_005365;Aalb_AdultOocyteEmbryoPharatelarvaeAssembly_091297;Aalb_AdultOocyteEmbryoPharatelarvaeAssembly_091298;Aalb_AdultOocyteEmbryoPharatelarvaeAssembl…
AAEL000248	GTP binding protein [Source:VB External Description;Acc:AAEL000248]	GO:0003674_molecular_function;GO:0034655_nucleobase-containing compound catabolic process;GO:0034641_cellular nitrogen compound metabolic process;GO:0003924_GTPase activity;GO:0044281_small molecule metabolic process;GO:0009056_catabolic process;GO:0008150_biological_process	protein_coding	NA	-0.029531	0.895963	0.155203	0.311744	0.0790833	0.608182	0.263818	0.0596391	-0.184734	0.625818	409	543	746	437	437	526	739	680	334	567	433	264	394	286	365	540	Aalb_AdultOocyteEmbryoPharatelarvaeAssembly_091317;Aalb_AdultOocyteEmbryoPharatelarvaeAssembly_091318;Aalb_AdultOocyteEmbryoPharatelarvaeAssembly_091319;Aalb_AdultOocyteEmbryoPharatelarvaeAssembly_091320;Aalb_AdultOocyteEmbryoPharatelarvaeAssembly_091321
AAEL000250	forkhead box protein (AaegFOXP) [Source:VB External Description;Acc:AAEL000250]	GO:0003677_DNA binding;GO:0003674_molecular_function;GO:0001071_nucleic acid binding transcription factor activity;GO:0008150_biological_process	protein_coding	NA	0.333538	0.576198	0.347505	0.489446	-0.194481	0.689685	-0.180514	0.759916	-0.0139671	0.995653	19	21	33	14	18	16	12	27	14	31	16	17	12	14	14	28	Aalb_AdultOocyteEmbryoPharatelarvaeAssembly_004977;Aalb_AdultOocyteEmbryoPharatelarvaeAssembly_004978;Aalb_AdultOocyteEmbryoPharatelarvaeAssembly_004979;Aalb_AdultOocyteEmbryoPharatelarvaeAssembly_004980;Aalb_AdultOocyteEmbryoPharatelarvaeAssembly_004982;Aalb_AdultOocyteEmbryoPharatelarvaeAssembly_004983;Aalb_AdultOocyteEmbryoPharatelarvaeAssembly_004984;Aalb_AdultOocyteEmbryoPharatelarvaeAssembl…
AAEL000251	conserved hypothetical protein [Source:VB External Description;Acc:AAEL000251]	NA	protein_coding	NA	0.627134	0.312374	0.572135	0.316895	0.301594	0.579665	0.246595	0.72072	0.0549987	0.981227	30	39	52	10	30	16	29	13	13	45	19	9	16	15	11	17	Aalb_AdultOocyteEmbryoPharatelarvaeAssembly_091327;Aalb_AdultOocyteEmbryoPharatelarvaeAssembly_091328;Aalb_AdultOocyteEmbryoPharatelarvaeAssembly_091329;Aalb_AdultOocyteEmbryoPharatelarvaeAssembly_091330;Aalb_AdultOocyteEmbryoPharatelarvaeAssembly_091331;Aalb_AdultOocyteEmbryoPharatelarvaeAssembly_091332;Aalb_AdultOocyteEmbryoPharatelarvaeAssembly_091333;Aalb_AdultOocyteEmbryoPharatelarvaeAssembl…
AAEL000254	nuclear factor i [Source:VB External Description;Acc:AAEL000254]	GO:0003674_molecular_function;GO:0005575_cellular_component;GO:0034641_cellular nitrogen compound metabolic process;GO:0001071_nucleic acid binding transcription factor activity;GO:0005623_cell;GO:0009058_biosynthetic process;GO:0008150_biological_process;GO:0005634_nucleus;GO:0006259_DNA metabolic process;GO:0005622_intracellular;GO:0043226_organelle	protein_coding	NA	0.0495044	0.927223	0.672681	0.0502946	-0.259509	0.452776	0.363668	0.345783	-0.623177	0.419378	24	36	49	20	36	30	35	32	22	45	31	23	21	18	19	25	Aalb_AdultOocyteEmbryoPharatelarvaeAssembly_004663;Aalb_AdultOocyteEmbryoPharatelarvaeAssembly_091337;Aalb_AdultOocyteEmbryoPharatelarvaeAssembly_091338;Aalb_AdultOocyteEmbryoPharatelarvaeAssembly_091339;Aalb_AdultOocyteEmbryoPharatelarvaeAssembly_091340;Aalb_AdultOocyteEmbryoPharatelarvaeAssembly_091341;Aalb_AdultOocyteEmbryoPharatelarvaeAssembly_091342;Aalb_AdultOocyteEmbryoPharatelarvaeAssembl…
AAEL000255	conserved hypothetical protein [Source:VB External Description;Acc:AAEL000255]	GO:0007165_signal transduction;GO:0003674_molecular_function;GO:0008150_biological_process	protein_coding	aag04630	0.456282	0.296349	0.7818	0.0321982	-0.142674	0.717001	0.182843	0.709087	-0.325518	0.780851	27	40	39	33	31	25	34	21	22	53	24	25	20	16	21	21	Aalb_AdultOocyteEmbryoPharatelarvaeAssembly_091350;Aalb_AdultOocyteEmbryoPharatelarvaeAssembly_091351;Aalb_AdultOocyteEmbryoPharatelarvaeAssembly_091352;Aalb_AdultOocyteEmbryoPharatelarvaeAssembly_091353;Aalb_AdultOocyteEmbryoPharatelarvaeAssembly_091354;Aalb_AdultOocyteEmbryoPharatelarvaeAssembly_334167
AAEL000256	Class B Scavenger Receptor (CD36 domain). [Source:VB Community Annotation;Acc:AAEL000256]	GO:0005575_cellular_component;GO:0007155_cell adhesion;GO:0008150_biological_process	protein_coding	NA	0.061427	0.770918	0.375314	0.00561625	-0.337983	0.00814147	-0.0240951	0.905647	-0.313887	0.293518	646	836	958	568	755	722	886	751	688	909	760	585	635	462	554	935	Aalb_AdultOocyteEmbryoPharatelarvaeAssembly_005598;Aalb_AdultOocyteEmbryoPharatelarvaeAssembly_005599;Aalb_AdultOocyteEmbryoPharatelarvaeAssembly_005600;Aalb_AdultOocyteEmbryoPharatelarvaeAssembly_005601;Aalb_AdultOocyteEmbryoPharatelarvaeAssembly_005602;Aalb_AdultOocyteEmbryoPharatelarvaeAssembly_005603;Aalb_AdultOocyteEmbryoPharatelarvaeAssembly_005604;Aalb_AdultOocyteEmbryoPharatelarvaeAssembl…
AAEL000257	hypothetical protein [Source:VB External Description;Acc:AAEL000257]	GO:0003677_DNA binding;GO:0003674_molecular_function;GO:0004518_nuclease activity;GO:0034641_cellular nitrogen compound metabolic process;GO:0008150_biological_process	protein_coding	NA	0.00504699	0.980182	-0.0110889	0.943196	-0.131025	0.254385	-0.147161	0.234272	0.0161359	0.977417	835	940	1123	648	773	886	1166	1040	651	1082	841	511	885	633	802	1101	Aalb_AdultOocyteEmbryoPharatelarvaeAssembly_021729;Aalb_AdultOocyteEmbryoPharatelarvaeAssembly_021730;Aalb_AdultOocyteEmbryoPharatelarvaeAssembly_021739;Aalb_AdultOocyteEmbryoPharatelarvaeAssembly_091363;Aalb_AdultOocyteEmbryoPharatelarvaeAssembly_091364;Aalb_AdultOocyteEmbryoPharatelarvaeAssembly_091365;Aalb_AdultOocyteEmbryoPharatelarvaeAssembly_091366;Aalb_AdultOocyteEmbryoPharatelarvaeAssembl…
AAEL000258	conserved hypothetical protein [Source:VB External Description;Acc:AAEL000258]	GO:0003674_molecular_function;GO:0006629_lipid metabolic process;GO:0043167_ion binding;GO:0005575_cellular_component;GO:0005622_intracellular;GO:0016791_phosphatase activity;GO:0005737_cytoplasm;GO:0005623_cell;GO:0008150_biological_process	protein_coding	aag00230;aag00240;aag00760;aag01100	0.198105	0.217809	0.188779	0.185538	0.390807	0.00102887	0.381482	0.00244295	0.00932547	0.988847	876	1000	1380	646	771	751	1239	935	443	890	572	437	568	426	526	731	Aalb_AdultOocyteEmbryoPharatelarvaeAssembly_021589;Aalb_AdultOocyteEmbryoPharatelarvaeAssembly_021590;Aalb_AdultOocyteEmbryoPharatelarvaeAssembly_021591;Aalb_AdultOocyteEmbryoPharatelarvaeAssembly_021592;Aalb_AdultOocyteEmbryoPharatelarvaeAssembly_091374;Aalb_AdultOocyteEmbryoPharatelarvaeAssembly_091375;Aalb_AdultOocyteEmbryoPharatelarvaeAssembly_091376
AAEL000260	conserved hypothetical protein [Source:VB External Description;Acc:AAEL000260]	NA	protein_coding	NA	0.193657	0.331961	0.188195	0.27371	-0.0454253	0.810942	-0.0508869	0.814442	0.00546159	0.995257	480	631	977	411	446	476	885	566	386	728	526	363	513	349	444	631	Aalb_AdultOocyteEmbryoPharatelarvaeAssembly_091377;Aalb_AdultOocyteEmbryoPharatelarvaeAssembly_091378;Aalb_AdultOocyteEmbryoPharatelarvaeAssembly_091379;Aalb_AdultOocyteEmbryoPharatelarvaeAssembly_091380;Aalb_AdultOocyteEmbryoPharatelarvaeAssembly_091381;Aalb_AdultOocyteEmbryoPharatelarvaeAssembly_091382;Aalb_AdultOocyteEmbryoPharatelarvaeAssembly_321043;Aalb_AdultOocyteEmbryoPharatelarvaeAssembl…
AAEL000261	hypothetical protein [Source:VB External Description;Acc:AAEL000261]	GO:0005634_nucleus;GO:0003674_molecular_function;GO:0043167_ion binding;GO:0005575_cellular_component;GO:0005622_intracellular;GO:0005623_cell;GO:0043226_organelle	protein_coding	NA	0.149498	0.52545	-0.270425	0.141731	0.148056	0.429708	-0.271868	0.134805	0.419923	0.236677	168	198	222	167	156	193	229	172	108	199	145	95	201	139	189	188	Aalb_AdultOocyteEmbryoPharatelarvaeAssembly_091383;Aalb_AdultOocyteEmbryoPharatelarvaeAssembly_091384;Aalb_AdultOocyteEmbryoPharatelarvaeAssembly_091385;Aalb_AdultOocyteEmbryoPharatelarvaeAssembly_091386;Aalb_AdultOocyteEmbryoPharatelarvaeAssembly_091387;Aalb_AdultOocyteEmbryoPharatelarvaeAssembly_091388;Aalb_AdultOocyteEmbryoPharatelarvaeAssembly_318973
AAEL000262	conserved hypothetical protein [Source:VB External Description;Acc:AAEL000262]	GO:0016301_kinase activity;GO:0003674_molecular_function;GO:0006464_cellular protein modification process;GO:0008150_biological_process	protein_coding	aag03018	-0.202849	0.249016	-0.363406	0.00963582	0.582217	3.10063e-06	0.42166	0.00157632	0.160557	0.704521	1658	1699	1947	1605	1870	2170	2766	2055	854	1129	1049	646	1548	856	1305	1617	Aalb_AdultOocyteEmbryoPharatelarvaeAssembly_021769;Aalb_AdultOocyteEmbryoPharatelarvaeAssembly_021773;Aalb_AdultOocyteEmbryoPharatelarvaeAssembly_021774;Aalb_AdultOocyteEmbryoPharatelarvaeAssembly_021775;Aalb_AdultOocyteEmbryoPharatelarvaeAssembly_021776;Aalb_AdultOocyteEmbryoPharatelarvaeAssembly_021777;Aalb_AdultOocyteEmbryoPharatelarvaeAssembly_021784;Aalb_AdultOocyteEmbryoPharatelarvaeAssembl…
AAEL000263	Zinc finger protein jing homolog [Source:VB External Description;Acc:AAEL000263]	GO:0003674_molecular_function;GO:0043167_ion binding;GO:0005575_cellular_component;GO:0034641_cellular nitrogen compound metabolic process;GO:0005623_cell;GO:0009058_biosynthetic process;GO:0051276_chromosome organization;GO:0008150_biological_process;GO:0005634_nucleus;GO:0005622_intracellular;GO:0043226_organelle	protein_coding	NA	-0.108155	0.615118	-0.198253	0.244068	0.324764	0.026276	0.234666	0.150019	0.0900982	0.876394	377	393	510	316	400	413	673	416	216	268	294	208	353	221	306	406	Aalb_AdultOocyteEmbryoPharatelarvaeAssembly_021441;Aalb_AdultOocyteEmbryoPharatelarvaeAssembly_021443;Aalb_AdultOocyteEmbryoPharatelarvaeAssembly_021445;Aalb_AdultOocyteEmbryoPharatelarvaeAssembly_021447;Aalb_AdultOocyteEmbryoPharatelarvaeAssembly_021452;Aalb_AdultOocyteEmbryoPharatelarvaeAssembly_021454;Aalb_AdultOocyteEmbryoPharatelarvaeAssembly_021456;Aalb_AdultOocyteEmbryoPharatelarvaeAssembl…
AAEL000264	phopholipase d [Source:VB External Description;Acc:AAEL000264]	GO:0003674_molecular_function;GO:0008289_lipid binding;GO:0008150_biological_process	protein_coding	aag00564;aag00565;aag01100;aag04144	0.377727	0.0242294	0.535318	0.000150644	-0.570731	1.70704e-05	-0.413141	0.00506525	-0.157591	0.736144	405	418	647	354	292	327	533	390	410	918	508	350	417	287	382	547	Aalb_AdultOocyteEmbryoPharatelarvaeAssembly_021554;Aalb_AdultOocyteEmbryoPharatelarvaeAssembly_021555;Aalb_AdultOocyteEmbryoPharatelarvaeAssembly_021556;Aalb_AdultOocyteEmbryoPharatelarvaeAssembly_091412;Aalb_AdultOocyteEmbryoPharatelarvaeAssembly_091413;Aalb_AdultOocyteEmbryoPharatelarvaeAssembly_091414;Aalb_AdultOocyteEmbryoPharatelarvaeAssembly_091415;Aalb_AdultOocyteEmbryoPharatelarvaeAssembl…
AAEL000265	Protein crossbronx homolog [Source:VB External Description;Acc:AAEL000265]	GO:0003674_molecular_function;GO:0016874_ligase activity	protein_coding	NA	0.0803364	0.871028	0.0913436	0.829405	0.163901	0.644665	0.174908	0.6661	-0.0110072	0.995257	46	69	98	42	56	49	66	86	38	47	43	43	34	38	53	56	Aalb_AdultOocyteEmbryoPharatelarvaeAssembly_091436;Aalb_AdultOocyteEmbryoPharatelarvaeAssembly_091437;Aalb_AdultOocyteEmbryoPharatelarvaeAssembly_091438;Aalb_AdultOocyteEmbryoPharatelarvaeAssembly_091439;Aalb_AdultOocyteEmbryoPharatelarvaeAssembly_091440
AAEL000266	GPCR Orphan/Putative Class A Family [Source:VB Community Annotation;Acc:AAEL000266]	GO:0007165_signal transduction;GO:0003674_molecular_function;GO:0005575_cellular_component;GO:0004871_signal transducer activity;GO:0008150_biological_process	protein_coding	NA	0.516622	0.478266	0.154707	0.82691	-0.101356	0.877264	-0.463272	0.486774	0.361915	0.850045	8	17	16	6	11	6	10	8	6	21	10	4	11	9	6	13	Aalb_AdultOocyteEmbryoPharatelarvaeAssembly_021741;Aalb_AdultOocyteEmbryoPharatelarvaeAssembly_021742;Aalb_AdultOocyteEmbryoPharatelarvaeAssembly_021743;Aalb_AdultOocyteEmbryoPharatelarvaeAssembly_021744;Aalb_AdultOocyteEmbryoPharatelarvaeAssembly_021745;Aalb_AdultOocyteEmbryoPharatelarvaeAssembly_021746;Aalb_AdultOocyteEmbryoPharatelarvaeAssembly_021747;Aalb_AdultOocyteEmbryoPharatelarvaeAssembl…
AAEL000267	conserved hypothetical protein [Source:VB External Description;Acc:AAEL000267]	NA	protein_coding	NA	-0.1106	0.773032	-0.149865	0.636208	-0.00539009	0.987974	-0.0446555	0.902903	0.0392654	0.976145	61	76	91	76	81	71	131	83	60	72	62	46	56	54	81	110	Aalb_AdultOocyteEmbryoPharatelarvaeAssembly_091442;Aalb_AdultOocyteEmbryoPharatelarvaeAssembly_091443
AAEL000268	lipase [Source:VB External Description;Acc:AAEL000268]	GO:0003674_molecular_function;GO:0005576_extracellular region;GO:0006629_lipid metabolic process;GO:0005575_cellular_component;GO:0008150_biological_process	protein_coding	NA	0.388326	0.648583	1.64275	0.0307817	0.285126	0.684231	1.53955	0.0388304	-1.25443	0.440468	10	11	12	7	2	8	12	12	5	7	11	3	0	1	3	5	Aalb_AdultOocyteEmbryoPharatelarvaeAssembly_021694;Aalb_AdultOocyteEmbryoPharatelarvaeAssembly_021697;Aalb_AdultOocyteEmbryoPharatelarvaeAssembly_091444;Aalb_AdultOocyteEmbryoPharatelarvaeAssembly_091445;Aalb_AdultOocyteEmbryoPharatelarvaeAssembly_091446;Aalb_AdultOocyteEmbryoPharatelarvaeAssembly_091447;Aalb_AdultOocyteEmbryoPharatelarvaeAssembly_324881
AAEL000269	conserved hypothetical protein [Source:VB External Description;Acc:AAEL000269]	NA	protein_coding	NA	-0.67269	1.21259e-06	-0.0702733	0.699644	-1.57951	2.10711e-36	-0.977095	1.22385e-14	-0.602417	0.0108926	1247	1661	2166	1029	2184	2337	3062	2862	2750	4937	4333	2336	4211	3365	3536	5253	Aalb_AdultOocyteEmbryoPharatelarvaeAssembly_021728;Aalb_AdultOocyteEmbryoPharatelarvaeAssembly_021732;Aalb_AdultOocyteEmbryoPharatelarvaeAssembly_021735;Aalb_AdultOocyteEmbryoPharatelarvaeAssembly_021737;Aalb_AdultOocyteEmbryoPharatelarvaeAssembly_021740;Aalb_AdultOocyteEmbryoPharatelarvaeAssembly_091448;Aalb_AdultOocyteEmbryoPharatelarvaeAssembly_091449;Aalb_AdultOocyteEmbryoPharatelarvaeAssembl…
AAEL000270	26S proteasome regulatory subunit 7, psd7 [Source:VB External Description;Acc:AAEL000270]	GO:0003674_molecular_function	protein_coding	aag03050	0.129175	0.453307	-0.21754	0.119916	0.667665	4.3464e-09	0.32095	0.0117391	0.346715	0.177249	628	745	1101	631	660	639	984	810	294	512	442	286	580	362	433	598	Aalb_AdultOocyteEmbryoPharatelarvaeAssembly_091456
AAEL000271	gamma-glutamyl hydrolase, putative [Source:VB External Description;Acc:AAEL000271]	GO:0003674_molecular_function;GO:0006520_cellular amino acid metabolic process;GO:0034641_cellular nitrogen compound metabolic process;GO:0044281_small molecule metabolic process;GO:0008233_peptidase activity;GO:0008150_biological_process	protein_coding	aag00790	0.62275	0.0592169	2.25067	5.66604e-18	-0.792274	0.00240971	0.835647	0.0032176	-1.62792	9.80079e-05	467	455	627	188	247	303	390	264	354	1239	644	275	140	122	123	140	Aalb_AdultOocyteEmbryoPharatelarvaeAssembly_021859;Aalb_AdultOocyteEmbryoPharatelarvaeAssembly_021861;Aalb_AdultOocyteEmbryoPharatelarvaeAssembly_021862;Aalb_AdultOocyteEmbryoPharatelarvaeAssembly_021863;Aalb_AdultOocyteEmbryoPharatelarvaeAssembly_091457;Aalb_AdultOocyteEmbryoPharatelarvaeAssembly_091458;Aalb_AdultOocyteEmbryoPharatelarvaeAssembly_091459;Aalb_AdultOocyteEmbryoPharatelarvaeAssembl…
AAEL000272	conserved hypothetical protein [Source:VB External Description;Acc:AAEL000272]	GO:0003674_molecular_function	protein_coding	NA	0.0132704	0.975901	-0.37235	0.213021	0.726782	0.00290632	0.341162	0.219224	0.385621	0.57406	54	66	91	49	55	57	94	76	32	39	27	24	51	34	35	57	Aalb_AdultOocyteEmbryoPharatelarvaeAssembly_091464;Aalb_AdultOocyteEmbryoPharatelarvaeAssembly_091465;Aalb_AdultOocyteEmbryoPharatelarvaeAssembly_091466;Aalb_AdultOocyteEmbryoPharatelarvaeAssembly_091467
AAEL000273	inositol triphosphate 3-kinase c [Source:VB External Description;Acc:AAEL000273]	GO:0016301_kinase activity;GO:0003674_molecular_function	protein_coding	NA	0.0142753	0.954839	0.0973724	0.549353	-0.41901	0.000741498	-0.335913	0.0128199	-0.0830971	0.869566	1012	1065	1473	786	894	1183	1522	1090	845	1835	1322	691	1260	850	1068	1552	Aalb_AdultOocyteEmbryoPharatelarvaeAssembly_021603;Aalb_AdultOocyteEmbryoPharatelarvaeAssembly_021604;Aalb_AdultOocyteEmbryoPharatelarvaeAssembly_021605;Aalb_AdultOocyteEmbryoPharatelarvaeAssembly_021606;Aalb_AdultOocyteEmbryoPharatelarvaeAssembly_021607;Aalb_AdultOocyteEmbryoPharatelarvaeAssembly_021608;Aalb_AdultOocyteEmbryoPharatelarvaeAssembly_021609;Aalb_AdultOocyteEmbryoPharatelarvaeAssembl…
AAEL000276	conserved hypothetical protein [Source:VB External Description;Acc:AAEL000276]	GO:0003674_molecular_function	protein_coding	NA	-0.257163	0.0715668	-0.306157	0.0135498	0.236575	0.048267	0.187582	0.160778	0.0489936	0.922053	1436	1575	1885	1461	1698	2074	2621	2040	917	1320	1221	815	1514	1053	1457	1904	Aalb_AdultOocyteEmbryoPharatelarvaeAssembly_021644;Aalb_AdultOocyteEmbryoPharatelarvaeAssembly_021645;Aalb_AdultOocyteEmbryoPharatelarvaeAssembly_021646;Aalb_AdultOocyteEmbryoPharatelarvaeAssembly_021654;Aalb_AdultOocyteEmbryoPharatelarvaeAssembly_021663;Aalb_AdultOocyteEmbryoPharatelarvaeAssembly_091493;Aalb_AdultOocyteEmbryoPharatelarvaeAssembly_091494;Aalb_AdultOocyteEmbryoPharatelarvaeAssembl…
AAEL000277	conserved hypothetical protein [Source:VB External Description;Acc:AAEL000277]	GO:0003674_molecular_function;GO:0016798_hydrolase activity, acting on glycosyl bonds	protein_coding	NA	-0.107605	0.743967	-0.0823004	0.779283	0.235006	0.314311	0.26031	0.297916	-0.0253045	0.980482	137	170	294	116	180	195	279	171	72	187	124	93	123	125	117	178	Aalb_AdultOocyteEmbryoPharatelarvaeAssembly_021685;Aalb_AdultOocyteEmbryoPharatelarvaeAssembly_021688;Aalb_AdultOocyteEmbryoPharatelarvaeAssembly_021689;Aalb_AdultOocyteEmbryoPharatelarvaeAssembly_021690;Aalb_AdultOocyteEmbryoPharatelarvaeAssembly_021691;Aalb_AdultOocyteEmbryoPharatelarvaeAssembly_021692;Aalb_AdultOocyteEmbryoPharatelarvaeAssembly_021693;Aalb_AdultOocyteEmbryoPharatelarvaeAssembl…
AAEL000278	poly(p)/ATP NAD kinase [Source:VB External Description;Acc:AAEL000278]	GO:0016301_kinase activity;GO:0051186_cofactor metabolic process;GO:0003674_molecular_function;GO:0034641_cellular nitrogen compound metabolic process;GO:0044281_small molecule metabolic process;GO:0009058_biosynthetic process;GO:0008150_biological_process	protein_coding	aag00760;aag01100	-0.0170864	0.935922	-0.0333169	0.834449	-0.178476	0.131755	-0.194706	0.125248	0.0162305	0.978638	987	1097	1286	895	994	1157	1575	1048	784	1207	1074	744	1136	755	1051	1438	Aalb_AdultOocyteEmbryoPharatelarvaeAssembly_021647;Aalb_AdultOocyteEmbryoPharatelarvaeAssembly_021648;Aalb_AdultOocyteEmbryoPharatelarvaeAssembly_021649;Aalb_AdultOocyteEmbryoPharatelarvaeAssembly_021650;Aalb_AdultOocyteEmbryoPharatelarvaeAssembly_021651;Aalb_AdultOocyteEmbryoPharatelarvaeAssembly_021652;Aalb_AdultOocyteEmbryoPharatelarvaeAssembly_021653;Aalb_AdultOocyteEmbryoPharatelarvaeAssembl…
AAEL000279	N-formylmethionylaminoacyl-tRNA deformylase, putative [Source:VB External Description;Acc:AAEL000279]	GO:0003674_molecular_function;GO:0043167_ion binding;GO:0016810_hydrolase activity, acting on carbon-nitrogen (but not peptide) bonds	protein_coding	NA	0.0708246	0.797534	0.341026	0.0658019	-0.169744	0.369667	0.100457	0.66956	-0.270201	0.56302	282	364	434	208	345	279	369	317	278	326	296	209	265	151	231	360	Aalb_AdultOocyteEmbryoPharatelarvaeAssembly_021448;Aalb_AdultOocyteEmbryoPharatelarvaeAssembly_021453;Aalb_AdultOocyteEmbryoPharatelarvaeAssembly_021464;Aalb_AdultOocyteEmbryoPharatelarvaeAssembly_021466;Aalb_AdultOocyteEmbryoPharatelarvaeAssembly_021477;Aalb_AdultOocyteEmbryoPharatelarvaeAssembly_021484;Aalb_AdultOocyteEmbryoPharatelarvaeAssembly_021496;Aalb_AdultOocyteEmbryoPharatelarvaeAssembl…
AAEL000281	conserved hypothetical protein [Source:VB External Description;Acc:AAEL000281]	NA	protein_coding	NA	0.274635	0.154228	0.384173	0.016397	-0.288207	0.0587246	-0.178669	0.337984	-0.109539	0.848415	173	257	297	182	183	177	261	199	174	314	247	147	216	133	147	251	Aalb_AdultOocyteEmbryoPharatelarvaeAssembly_021779;Aalb_AdultOocyteEmbryoPharatelarvaeAssembly_021780;Aalb_AdultOocyteEmbryoPharatelarvaeAssembly_021783;Aalb_AdultOocyteEmbryoPharatelarvaeAssembly_021789;Aalb_AdultOocyteEmbryoPharatelarvaeAssembly_021792;Aalb_AdultOocyteEmbryoPharatelarvaeAssembly_021798;Aalb_AdultOocyteEmbryoPharatelarvaeAssembly_021801;Aalb_AdultOocyteEmbryoPharatelarvaeAssembl…
AAEL000284	conserved hypothetical protein [Source:VB External Description;Acc:AAEL000284]	NA	protein_coding	NA	-0.0576634	0.908953	-0.207153	0.591525	0.473491	0.125784	0.324002	0.356056	0.149489	0.900596	44	64	97	61	59	59	103	83	43	50	32	24	32	35	46	82	Aalb_AdultOocyteEmbryoPharatelarvaeAssembly_091563;Aalb_AdultOocyteEmbryoPharatelarvaeAssembly_091564;Aalb_AdultOocyteEmbryoPharatelarvaeAssembly_091565;Aalb_AdultOocyteEmbryoPharatelarvaeAssembly_091566;Aalb_AdultOocyteEmbryoPharatelarvaeAssembly_402726
AAEL000285	conserved hypothetical protein [Source:VB External Description;Acc:AAEL000285]	NA	protein_coding	NA	0.261391	0.700004	-0.376041	0.516889	0.374024	0.481359	-0.263408	0.663817	0.637432	0.630575	15	12	19	10	5	14	23	10	8	11	10	5	11	9	13	16	Aalb_AdultOocyteEmbryoPharatelarvaeAssembly_021601;Aalb_AdultOocyteEmbryoPharatelarvaeAssembly_021602;Aalb_AdultOocyteEmbryoPharatelarvaeAssembly_091567;Aalb_AdultOocyteEmbryoPharatelarvaeAssembly_303097;Aalb_AdultOocyteEmbryoPharatelarvaeAssembly_307020;Aalb_AdultOocyteEmbryoPharatelarvaeAssembly_321901
AAEL000287	hypothetical protein [Source:VB External Description;Acc:AAEL000287]	GO:0003674_molecular_function;GO:0043167_ion binding	protein_coding	NA	-0.064916	0.824697	-0.375266	0.0591799	0.108303	0.625922	-0.202047	0.344575	0.31035	0.522314	90	121	138	105	112	109	167	136	64	105	97	67	131	91	120	136	Aalb_AdultOocyteEmbryoPharatelarvaeAssembly_021595;Aalb_AdultOocyteEmbryoPharatelarvaeAssembly_091568;Aalb_AdultOocyteEmbryoPharatelarvaeAssembly_091569;Aalb_AdultOocyteEmbryoPharatelarvaeAssembly_091570;Aalb_AdultOocyteEmbryoPharatelarvaeAssembly_091571
AAEL000288	conserved hypothetical protein [Source:VB External Description;Acc:AAEL000288]	GO:0003674_molecular_function	protein_coding	NA	0.373728	0.0414666	0.62363	4.99795e-05	-0.096218	0.601252	0.153683	0.435431	-0.249901	0.559401	636	761	986	433	514	552	592	653	421	817	656	455	419	338	329	602	Aalb_AdultOocyteEmbryoPharatelarvaeAssembly_021836;Aalb_AdultOocyteEmbryoPharatelarvaeAssembly_021838;Aalb_AdultOocyteEmbryoPharatelarvaeAssembly_021839;Aalb_AdultOocyteEmbryoPharatelarvaeAssembly_021840;Aalb_AdultOocyteEmbryoPharatelarvaeAssembly_021841;Aalb_AdultOocyteEmbryoPharatelarvaeAssembly_021842;Aalb_AdultOocyteEmbryoPharatelarvaeAssembly_021843;Aalb_AdultOocyteEmbryoPharatelarvaeAssembl…
AAEL000289	conserved hypothetical protein [Source:VB External Description;Acc:AAEL000289]	GO:0003674_molecular_function	protein_coding	NA	-0.258519	0.169478	-0.0738238	0.713208	-0.0599305	0.752348	0.124764	0.513515	-0.184695	0.694155	174	198	235	180	210	235	313	282	141	227	163	122	191	123	213	237	Aalb_AdultOocyteEmbryoPharatelarvaeAssembly_091607;Aalb_AdultOocyteEmbryoPharatelarvaeAssembly_091608;Aalb_AdultOocyteEmbryoPharatelarvaeAssembly_255905;Aalb_AdultOocyteEmbryoPharatelarvaeAssembly_349323
AAEL000291	V-type proton ATPase 16 kDa proteolipid subunit (V-ATPase 16 kDa proteolipid subunit)(Vacuolar proton pump 16 kDa proteolipid subunit)(V-ATPase subunit C) [Source:VB External Description;Acc:AAEL000291]	GO:0003674_molecular_function;GO:0005575_cellular_component;GO:0006810_transport;GO:0005737_cytoplasm;GO:0005623_cell;GO:0022857_transmembrane transporter activity;GO:0008150_biological_process;GO:0055085_transmembrane transport;GO:0005622_intracellular;GO:0005773_vacuole;GO:0043226_organelle;GO:0043234_protein complex	protein_coding	aag00190;aag01100;aag04142;aag04145	0.561212	0.000444579	0.358026	0.0254394	-0.352484	0.0187411	-0.55567	0.000185257	0.203185	0.659131	7383	8353	11069	5114	4787	5346	7168	6041	6392	9310	8655	6686	6759	5330	6120	9190	Aalb_AdultOocyteEmbryoPharatelarvaeAssembly_021446;Aalb_AdultOocyteEmbryoPharatelarvaeAssembly_021449;Aalb_AdultOocyteEmbryoPharatelarvaeAssembly_021450;Aalb_AdultOocyteEmbryoPharatelarvaeAssembly_021451;Aalb_AdultOocyteEmbryoPharatelarvaeAssembly_021455;Aalb_AdultOocyteEmbryoPharatelarvaeAssembly_021459;Aalb_AdultOocyteEmbryoPharatelarvaeAssembly_021460;Aalb_AdultOocyteEmbryoPharatelarvaeAssembl…
AAEL000292	conserved hypothetical protein [Source:VB External Description;Acc:AAEL000292]	GO:0005634_nucleus;GO:0003674_molecular_function;GO:0043167_ion binding;GO:0005575_cellular_component;GO:0005622_intracellular;GO:0005623_cell;GO:0043226_organelle	protein_coding	NA	-0.30023	0.130049	-0.417478	0.0144637	0.0499615	0.814596	-0.0672872	0.763322	0.117249	0.846266	158	163	201	156	208	208	268	235	112	179	160	76	200	144	196	230	Aalb_AdultOocyteEmbryoPharatelarvaeAssembly_091615;Aalb_AdultOocyteEmbryoPharatelarvaeAssembly_091616;Aalb_AdultOocyteEmbryoPharatelarvaeAssembly_091617;Aalb_AdultOocyteEmbryoPharatelarvaeAssembly_091618;Aalb_AdultOocyteEmbryoPharatelarvaeAssembly_091619;Aalb_AdultOocyteEmbryoPharatelarvaeAssembly_091620;Aalb_AdultOocyteEmbryoPharatelarvaeAssembly_091621;Aalb_AdultOocyteEmbryoPharatelarvaeAssembl…
AAEL000293	ebna2 binding protein P100 [Source:VB External Description;Acc:AAEL000293]	GO:0003674_molecular_function;GO:0005575_cellular_component;GO:0005622_intracellular;GO:0005623_cell;GO:0008150_biological_process	protein_coding	NA	0.00677528	0.980473	-0.220619	0.177763	0.872133	4.51066e-11	0.644739	3.17506e-06	0.227394	0.575536	8357	8400	12102	6464	8329	8474	10986	10226	3334	4538	4274	2790	4392	3525	5075	6589	Aalb_AdultOocyteEmbryoPharatelarvaeAssembly_021854;Aalb_AdultOocyteEmbryoPharatelarvaeAssembly_021855;Aalb_AdultOocyteEmbryoPharatelarvaeAssembly_021856;Aalb_AdultOocyteEmbryoPharatelarvaeAssembly_021858;Aalb_AdultOocyteEmbryoPharatelarvaeAssembly_091626;Aalb_AdultOocyteEmbryoPharatelarvaeAssembly_091627;Aalb_AdultOocyteEmbryoPharatelarvaeAssembly_091628;Aalb_AdultOocyteEmbryoPharatelarvaeAssembl…
AAEL000294	conserved hypothetical protein [Source:VB External Description;Acc:AAEL000294]	NA	protein_coding	NA	0.257386	0.533747	-0.0851195	0.821093	-3.08639	2.4279e-32	-3.42889	1.32836e-38	0.342506	0.693753	232	217	377	122	162	177	345	177	1562	997	1551	1548	1862	1451	1894	1896	Aalb_AdultOocyteEmbryoPharatelarvaeAssembly_021627;Aalb_AdultOocyteEmbryoPharatelarvaeAssembly_021628;Aalb_AdultOocyteEmbryoPharatelarvaeAssembly_021632;Aalb_AdultOocyteEmbryoPharatelarvaeAssembly_021634;Aalb_AdultOocyteEmbryoPharatelarvaeAssembly_021635;Aalb_AdultOocyteEmbryoPharatelarvaeAssembly_021636;Aalb_AdultOocyteEmbryoPharatelarvaeAssembly_021637;Aalb_AdultOocyteEmbryoPharatelarvaeAssembl…
AAEL000295	hypothetical protein [Source:VB External Description;Acc:AAEL000295]	NA	protein_coding	NA	-0.249628	0.23564	-0.565547	0.000620284	0.41167	0.0108584	0.0957505	0.664218	0.315919	0.442155	394	422	445	364	395	523	564	660	250	291	254	171	449	303	353	503	Aalb_AdultOocyteEmbryoPharatelarvaeAssembly_021579;Aalb_AdultOocyteEmbryoPharatelarvaeAssembly_021580;Aalb_AdultOocyteEmbryoPharatelarvaeAssembly_021581;Aalb_AdultOocyteEmbryoPharatelarvaeAssembly_021582;Aalb_AdultOocyteEmbryoPharatelarvaeAssembly_021583;Aalb_AdultOocyteEmbryoPharatelarvaeAssembly_021584;Aalb_AdultOocyteEmbryoPharatelarvaeAssembly_021585;Aalb_AdultOocyteEmbryoPharatelarvaeAssembl…
AAEL000296	conserved hypothetical protein [Source:VB External Description;Acc:AAEL000296]	NA	protein_coding	NA	-0.23763	0.248015	-0.441772	0.00644183	0.368064	0.0173815	0.163922	0.39352	0.204141	0.668192	1466	1142	1318	1255	1395	1683	2207	1635	719	994	867	641	1445	874	1096	1525	Aalb_AdultOocyteEmbryoPharatelarvaeAssembly_021578;Aalb_AdultOocyteEmbryoPharatelarvaeAssembly_091637;Aalb_AdultOocyteEmbryoPharatelarvaeAssembly_091638;Aalb_AdultOocyteEmbryoPharatelarvaeAssembly_091639;Aalb_AdultOocyteEmbryoPharatelarvaeAssembly_091640;Aalb_AdultOocyteEmbryoPharatelarvaeAssembly_091641;Aalb_AdultOocyteEmbryoPharatelarvaeAssembly_091642;Aalb_AdultOocyteEmbryoPharatelarvaeAssembl…
AAEL000297	mitochondrial ribosomal protein S25 [Source:VB External Description;Acc:AAEL000297]	NA	protein_coding	NA	0.0637445	0.8537	-0.38384	0.125719	0.770683	0.000211538	0.323099	0.182894	0.447585	0.399904	103	138	180	85	107	133	131	147	52	70	52	53	77	60	76	124	Aalb_AdultOocyteEmbryoPharatelarvaeAssembly_021641;Aalb_AdultOocyteEmbryoPharatelarvaeAssembly_091655;Aalb_AdultOocyteEmbryoPharatelarvaeAssembly_091656;Aalb_AdultOocyteEmbryoPharatelarvaeAssembly_091657
AAEL000298	sodium/chloride dependent amino acid transporter [Source:VB External Description;Acc:AAEL000298]	GO:0003674_molecular_function;GO:0005575_cellular_component;GO:0006810_transport;GO:0022857_transmembrane transporter activity;GO:0008150_biological_process	protein_coding	NA	0.445112	0.113725	0.615876	0.00784449	-0.549798	0.0110372	-0.379034	0.142096	-0.170764	0.8362	95	145	177	77	63	92	116	121	100	216	124	123	133	67	89	118	Aalb_AdultOocyteEmbryoPharatelarvaeAssembly_091658;Aalb_AdultOocyteEmbryoPharatelarvaeAssembly_091659;Aalb_AdultOocyteEmbryoPharatelarvaeAssembly_271824
AAEL000299	hypothetical protein [Source:VB External Description;Acc:AAEL000299]	GO:0003674_molecular_function;GO:0043167_ion binding	protein_coding	NA	-0.270664	0.233863	-0.193069	0.355237	-0.144605	0.48031	-0.0670102	0.785746	-0.0775952	0.915464	156	187	190	141	189	173	304	239	118	168	175	124	221	111	182	248	Aalb_AdultOocyteEmbryoPharatelarvaeAssembly_021593;Aalb_AdultOocyteEmbryoPharatelarvaeAssembly_021596;Aalb_AdultOocyteEmbryoPharatelarvaeAssembly_021598;Aalb_AdultOocyteEmbryoPharatelarvaeAssembly_091660;Aalb_AdultOocyteEmbryoPharatelarvaeAssembly_091661;Aalb_AdultOocyteEmbryoPharatelarvaeAssembly_091662;Aalb_AdultOocyteEmbryoPharatelarvaeAssembly_091663;Aalb_AdultOocyteEmbryoPharatelarvaeAssembl…
AAEL000300	WD-repeat protein [Source:VB External Description;Acc:AAEL000300]	GO:0003674_molecular_function	protein_coding	aag03008	0.0105969	0.98294	-0.503513	0.108373	0.496114	0.0871396	-0.0179961	0.967838	0.51411	0.468907	36	59	78	43	45	47	85	58	25	45	27	23	39	29	53	69	Aalb_AdultOocyteEmbryoPharatelarvaeAssembly_021432;Aalb_AdultOocyteEmbryoPharatelarvaeAssembly_021433;Aalb_AdultOocyteEmbryoPharatelarvaeAssembly_021434;Aalb_AdultOocyteEmbryoPharatelarvaeAssembly_021435;Aalb_AdultOocyteEmbryoPharatelarvaeAssembly_021436;Aalb_AdultOocyteEmbryoPharatelarvaeAssembly_021437;Aalb_AdultOocyteEmbryoPharatelarvaeAssembly_021438;Aalb_AdultOocyteEmbryoPharatelarvaeAssembl…
AAEL000301	heat shock protein [Source:VB External Description;Acc:AAEL000301]	GO:0006950_response to stress;GO:0003674_molecular_function;GO:0006457_protein folding;GO:0051082_unfolded protein binding;GO:0008150_biological_process	protein_coding	NA	-0.207354	0.12629	0.0227899	0.887218	-0.0571924	0.664592	0.172951	0.160786	-0.230143	0.385325	1044	1202	1539	787	1167	1341	1848	1390	779	1292	956	696	974	764	975	1350	Aalb_AdultOocyteEmbryoPharatelarvaeAssembly_021442;Aalb_AdultOocyteEmbryoPharatelarvaeAssembly_021517;Aalb_AdultOocyteEmbryoPharatelarvaeAssembly_091667;Aalb_AdultOocyteEmbryoPharatelarvaeAssembly_091668;Aalb_AdultOocyteEmbryoPharatelarvaeAssembly_091669;Aalb_AdultOocyteEmbryoPharatelarvaeAssembly_091670;Aalb_AdultOocyteEmbryoPharatelarvaeAssembly_091671;Aalb_AdultOocyteEmbryoPharatelarvaeAssembl…
AAEL000304	conserved hypothetical protein [Source:VB External Description;Acc:AAEL000304]	NA	protein_coding	NA	0.190292	0.317317	0.0221525	0.918691	-0.0943144	0.571854	-0.262454	0.0939309	0.168139	0.708271	523	639	922	386	531	461	736	592	358	770	577	367	590	404	534	695	Aalb_AdultOocyteEmbryoPharatelarvaeAssembly_064398;Aalb_AdultOocyteEmbryoPharatelarvaeAssembly_064399;Aalb_AdultOocyteEmbryoPharatelarvaeAssembly_064400;Aalb_AdultOocyteEmbryoPharatelarvaeAssembly_064401;Aalb_AdultOocyteEmbryoPharatelarvaeAssembly_064402;Aalb_AdultOocyteEmbryoPharatelarvaeAssembly_064403;Aalb_AdultOocyteEmbryoPharatelarvaeAssembly_064404;Aalb_AdultOocyteEmbryoPharatelarvaeAssembl…
AAEL000305	conserved hypothetical protein [Source:VB External Description;Acc:AAEL000305]	GO:0003674_molecular_function;GO:0043167_ion binding	protein_coding	NA	-0.233138	0.465348	-0.0336629	0.925937	0.434142	0.0688268	0.633618	0.00684434	-0.199475	0.809791	101	154	148	129	143	131	247	181	82	93	83	53	105	72	95	78	Aalb_AdultOocyteEmbryoPharatelarvaeAssembly_064353;Aalb_AdultOocyteEmbryoPharatelarvaeAssembly_064354;Aalb_AdultOocyteEmbryoPharatelarvaeAssembly_064355;Aalb_AdultOocyteEmbryoPharatelarvaeAssembly_064356;Aalb_AdultOocyteEmbryoPharatelarvaeAssembly_064357;Aalb_AdultOocyteEmbryoPharatelarvaeAssembly_064358;Aalb_AdultOocyteEmbryoPharatelarvaeAssembly_064359;Aalb_AdultOocyteEmbryoPharatelarvaeAssembl…
AAEL000309	hypothetical protein [Source:VB External Description;Acc:AAEL000309]	GO:0003674_molecular_function	protein_coding	NA	-0.338145	0.013823	-0.595378	3.31911e-07	-0.0418413	0.792433	-0.299074	0.0151028	0.257233	0.384722	310	390	529	314	413	537	643	532	255	415	336	239	602	345	483	677	Aalb_AdultOocyteEmbryoPharatelarvaeAssembly_064334;Aalb_AdultOocyteEmbryoPharatelarvaeAssembly_064338;Aalb_AdultOocyteEmbryoPharatelarvaeAssembly_064350;Aalb_AdultOocyteEmbryoPharatelarvaeAssembly_091708;Aalb_AdultOocyteEmbryoPharatelarvaeAssembly_091709;Aalb_AdultOocyteEmbryoPharatelarvaeAssembly_091710;Aalb_AdultOocyteEmbryoPharatelarvaeAssembly_091711;Aalb_AdultOocyteEmbryoPharatelarvaeAssembl…
AAEL000311	conserved hypothetical protein [Source:VB External Description;Acc:AAEL000311]	NA	protein_coding	NA	-0.253713	0.524654	-0.969876	0.00012469	-1.34671	4.83598e-08	-2.06287	3.77828e-18	0.716162	0.199219	91	91	114	42	67	120	166	90	122	197	207	137	245	229	453	547	Aalb_AdultOocyteEmbryoPharatelarvaeAssembly_064392;Aalb_AdultOocyteEmbryoPharatelarvaeAssembly_064395;Aalb_AdultOocyteEmbryoPharatelarvaeAssembly_064396;Aalb_AdultOocyteEmbryoPharatelarvaeAssembly_064397;Aalb_AdultOocyteEmbryoPharatelarvaeAssembly_091714;Aalb_AdultOocyteEmbryoPharatelarvaeAssembly_091715;Aalb_AdultOocyteEmbryoPharatelarvaeAssembly_091716;Aalb_AdultOocyteEmbryoPharatelarvaeAssembl…
AAEL000312	hypothetical protein [Source:VB External Description;Acc:AAEL000312]	NA	protein_coding	NA	0.747679	0.36432	0.553016	0.498624	0.299557	0.68193	0.104894	0.919423	0.194663	0.949249	6	11	14	5	5	6	10	2	4	8	9	2	3	1	8	5	Aalb_AdultOocyteEmbryoPharatelarvaeAssembly_091722;Aalb_AdultOocyteEmbryoPharatelarvaeAssembly_091723;Aalb_AdultOocyteEmbryoPharatelarvaeAssembly_091724;Aalb_AdultOocyteEmbryoPharatelarvaeAssembly_091725;Aalb_AdultOocyteEmbryoPharatelarvaeAssembly_091726;Aalb_AdultOocyteEmbryoPharatelarvaeAssembly_091727;Aalb_AdultOocyteEmbryoPharatelarvaeAssembly_323662;Aalb_AdultOocyteEmbryoPharatelarvaeAssembl…
AAEL000314	malate dehydrogenase [Source:VB External Description;Acc:AAEL000314]	GO:0003674_molecular_function;GO:0016491_oxidoreductase activity;GO:0008150_biological_process	protein_coding	NA	0.228082	0.316583	0.583936	0.000221243	-1.18589	3.26257e-16	-0.830036	7.77988e-08	-0.355854	0.367888	166	174	283	145	161	162	222	164	256	601	325	226	275	182	250	300	Aalb_AdultOocyteEmbryoPharatelarvaeAssembly_091728;Aalb_AdultOocyteEmbryoPharatelarvaeAssembly_091729;Aalb_AdultOocyteEmbryoPharatelarvaeAssembly_091730;Aalb_AdultOocyteEmbryoPharatelarvaeAssembly_091731;Aalb_AdultOocyteEmbryoPharatelarvaeAssembly_091732;Aalb_AdultOocyteEmbryoPharatelarvaeAssembly_091733;Aalb_AdultOocyteEmbryoPharatelarvaeAssembly_091734;Aalb_AdultOocyteEmbryoPharatelarvaeAssembl…
AAEL000315	pigeon protein (linotte protein) [Source:VB External Description;Acc:AAEL000315]	NA	protein_coding	NA	-0.126692	0.490798	-0.145468	0.339453	-0.0827214	0.589801	-0.101497	0.543363	0.0187759	0.978179	496	584	596	404	481	650	734	634	375	526	497	334	543	393	539	668	Aalb_AdultOocyteEmbryoPharatelarvaeAssembly_064361;Aalb_AdultOocyteEmbryoPharatelarvaeAssembly_064362;Aalb_AdultOocyteEmbryoPharatelarvaeAssembly_091737;Aalb_AdultOocyteEmbryoPharatelarvaeAssembly_091738;Aalb_AdultOocyteEmbryoPharatelarvaeAssembly_091739;Aalb_AdultOocyteEmbryoPharatelarvaeAssembly_091740;Aalb_AdultOocyteEmbryoPharatelarvaeAssembly_091741;Aalb_AdultOocyteEmbryoPharatelarvaeAssembl…
AAEL000316	hypothetical protein [Source:VB External Description;Acc:AAEL000316]	NA	protein_coding	NA	-0.245133	0.544222	-0.728782	0.00951827	-0.359256	0.231166	-0.842906	0.00151296	0.48365	0.502321	38	55	117	48	72	65	102	86	63	78	71	40	81	99	122	160	Aalb_AdultOocyteEmbryoPharatelarvaeAssembly_064376;Aalb_AdultOocyteEmbryoPharatelarvaeAssembly_064377;Aalb_AdultOocyteEmbryoPharatelarvaeAssembly_091744;Aalb_AdultOocyteEmbryoPharatelarvaeAssembly_091745;Aalb_AdultOocyteEmbryoPharatelarvaeAssembly_091746;Aalb_AdultOocyteEmbryoPharatelarvaeAssembly_091747;Aalb_AdultOocyteEmbryoPharatelarvaeAssembly_091748;Aalb_AdultOocyteEmbryoPharatelarvaeAssembl…
AAEL000322	hypothetical protein [Source:VB External Description;Acc:AAEL000322]	GO:0003674_molecular_function	protein_coding	NA	-0.0107773	0.97394	-0.0247764	0.924845	-0.0738206	0.728836	-0.0878196	0.713711	0.013999	0.987542	199	193	187	143	153	212	256	189	127	193	153	129	192	122	163	210	Aalb_AdultOocyteEmbryoPharatelarvaeAssembly_064158;Aalb_AdultOocyteEmbryoPharatelarvaeAssembly_064159;Aalb_AdultOocyteEmbryoPharatelarvaeAssembly_064160;Aalb_AdultOocyteEmbryoPharatelarvaeAssembly_064161;Aalb_AdultOocyteEmbryoPharatelarvaeAssembly_064162;Aalb_AdultOocyteEmbryoPharatelarvaeAssembly_064163;Aalb_AdultOocyteEmbryoPharatelarvaeAssembly_064164;Aalb_AdultOocyteEmbryoPharatelarvaeAssembl…
AAEL000324	tyrosine-protein kinase drl [Source:VB External Description;Acc:AAEL000324]	GO:0016301_kinase activity;GO:0003674_molecular_function;GO:0006464_cellular protein modification process;GO:0008150_biological_process	protein_coding	NA	0.376803	0.536192	-0.352158	0.490974	0.307056	0.527503	-0.421905	0.41645	0.728961	0.511225	176	134	121	140	184	77	126	98	31	72	180	90	144	106	124	160	Aalb_AdultOocyteEmbryoPharatelarvaeAssembly_064364;Aalb_AdultOocyteEmbryoPharatelarvaeAssembly_064365;Aalb_AdultOocyteEmbryoPharatelarvaeAssembly_064366;Aalb_AdultOocyteEmbryoPharatelarvaeAssembly_064367;Aalb_AdultOocyteEmbryoPharatelarvaeAssembly_064368;Aalb_AdultOocyteEmbryoPharatelarvaeAssembly_064369;Aalb_AdultOocyteEmbryoPharatelarvaeAssembly_091757;Aalb_AdultOocyteEmbryoPharatelarvaeAssembl…
AAEL000327	Ecdysone-induced protein 78C Nuclear receptor [Source:VB Community Annotation;Acc:AAEL000327]	GO:0007165_signal transduction;GO:0003674_molecular_function;GO:0043167_ion binding;GO:0005575_cellular_component;GO:0004871_signal transducer activity;GO:0034641_cellular nitrogen compound metabolic process;GO:0001071_nucleic acid binding transcription factor activity;GO:0005623_cell;GO:0009058_biosynthetic process;GO:0008150_biological_process;GO:0005634_nucleus;GO:0003677_DNA binding;GO:000562…	protein_coding	NA	0.253125	0.774445	-0.067434	0.935835	0.281061	0.673314	-0.039498	0.965022	0.320559	0.884818	94	26	41	53	18	54	108	41	29	51	51	20	13	28	38	102	Aalb_AdultOocyteEmbryoPharatelarvaeAssembly_064278;Aalb_AdultOocyteEmbryoPharatelarvaeAssembly_064280;Aalb_AdultOocyteEmbryoPharatelarvaeAssembly_091767;Aalb_AdultOocyteEmbryoPharatelarvaeAssembly_091768;Aalb_AdultOocyteEmbryoPharatelarvaeAssembly_091769;Aalb_AdultOocyteEmbryoPharatelarvaeAssembly_091770;Aalb_AdultOocyteEmbryoPharatelarvaeAssembly_091771;Aalb_AdultOocyteEmbryoPharatelarvaeAssembl…
AAEL000328	conserved hypothetical protein [Source:VB External Description;Acc:AAEL000328]	GO:0003674_molecular_function;GO:0016491_oxidoreductase activity;GO:0043167_ion binding;GO:0008150_biological_process	protein_coding	NA	0.162902	0.360386	0.143871	0.344842	-0.382256	0.0020424	-0.401287	0.00195416	0.0190308	0.978179	2123	2405	3657	1609	2011	2097	2941	2333	1894	3343	2506	2063	2592	1827	2196	3330	Aalb_AdultOocyteEmbryoPharatelarvaeAssembly_064329;Aalb_AdultOocyteEmbryoPharatelarvaeAssembly_064330;Aalb_AdultOocyteEmbryoPharatelarvaeAssembly_064331;Aalb_AdultOocyteEmbryoPharatelarvaeAssembly_064332;Aalb_AdultOocyteEmbryoPharatelarvaeAssembly_064333;Aalb_AdultOocyteEmbryoPharatelarvaeAssembly_064335;Aalb_AdultOocyteEmbryoPharatelarvaeAssembly_064336;Aalb_AdultOocyteEmbryoPharatelarvaeAssembl…
AAEL000330	conserved hypothetical protein [Source:VB External Description;Acc:AAEL000330]	NA	protein_coding	NA	0.126738	0.577103	0.139657	0.452977	-0.322745	0.0345716	-0.309825	0.06254	-0.0129197	0.987542	172	240	335	154	197	192	262	235	170	314	255	146	212	163	217	289	Aalb_AdultOocyteEmbryoPharatelarvaeAssembly_064249;Aalb_AdultOocyteEmbryoPharatelarvaeAssembly_064250;Aalb_AdultOocyteEmbryoPharatelarvaeAssembly_064252;Aalb_AdultOocyteEmbryoPharatelarvaeAssembly_064253;Aalb_AdultOocyteEmbryoPharatelarvaeAssembly_064254;Aalb_AdultOocyteEmbryoPharatelarvaeAssembly_064255;Aalb_AdultOocyteEmbryoPharatelarvaeAssembly_064256;Aalb_AdultOocyteEmbryoPharatelarvaeAssembl…
AAEL000331	elongation factor ts [Source:VB External Description;Acc:AAEL000331]	GO:0003674_molecular_function;GO:0005575_cellular_component;GO:0003723_RNA binding;GO:0008135_translation factor activity, nucleic acid binding;GO:0005737_cytoplasm;GO:0005623_cell;GO:0009058_biosynthetic process;GO:0008150_biological_process;GO:0005739_mitochondrion;GO:0005622_intracellular;GO:0006412_translation;GO:0043226_organelle	protein_coding	NA	0.309495	0.186264	0.242334	0.250307	0.0124274	0.961031	-0.0547334	0.840653	0.0671608	0.932036	337	335	491	184	285	235	375	269	187	393	250	211	231	188	200	356	Aalb_AdultOocyteEmbryoPharatelarvaeAssembly_091808;Aalb_AdultOocyteEmbryoPharatelarvaeAssembly_091809;Aalb_AdultOocyteEmbryoPharatelarvaeAssembly_091810;Aalb_AdultOocyteEmbryoPharatelarvaeAssembly_091811;Aalb_AdultOocyteEmbryoPharatelarvaeAssembly_091812;Aalb_AdultOocyteEmbryoPharatelarvaeAssembly_091813;Aalb_AdultOocyteEmbryoPharatelarvaeAssembly_091814;Aalb_AdultOocyteEmbryoPharatelarvaeAssembl…
AAEL000332	conserved hypothetical protein [Source:VB External Description;Acc:AAEL000332]	GO:0003674_molecular_function;GO:0008233_peptidase activity	protein_coding	NA	0.273554	0.460968	-0.240364	0.490536	0.858771	0.00106807	0.344853	0.283131	0.513918	0.464925	87	104	184	80	96	85	111	107	42	46	57	43	61	50	82	54	Aalb_AdultOocyteEmbryoPharatelarvaeAssembly_091817;Aalb_AdultOocyteEmbryoPharatelarvaeAssembly_091818;Aalb_AdultOocyteEmbryoPharatelarvaeAssembly_091819;Aalb_AdultOocyteEmbryoPharatelarvaeAssembly_091820;Aalb_AdultOocyteEmbryoPharatelarvaeAssembly_303930
AAEL000334	villin [Source:VB External Description;Acc:AAEL000334]	GO:0007010_cytoskeleton organization;GO:0003674_molecular_function;GO:0008092_cytoskeletal protein binding;GO:0008150_biological_process	protein_coding	NA	0.787784	0.0107305	0.302205	0.561792	2.10416	7.82571e-13	1.61858	7.0646e-07	0.48558	0.64723	53	83	84	45	36	32	60	40	9	16	13	10	10	10	9	14	Aalb_AdultOocyteEmbryoPharatelarvaeAssembly_064294;Aalb_AdultOocyteEmbryoPharatelarvaeAssembly_091821;Aalb_AdultOocyteEmbryoPharatelarvaeAssembly_091822;Aalb_AdultOocyteEmbryoPharatelarvaeAssembly_091823;Aalb_AdultOocyteEmbryoPharatelarvaeAssembly_091824;Aalb_AdultOocyteEmbryoPharatelarvaeAssembly_091825;Aalb_AdultOocyteEmbryoPharatelarvaeAssembly_091826;Aalb_AdultOocyteEmbryoPharatelarvaeAssembl…
AAEL000335	lamin [Source:VB External Description;Acc:AAEL000335]	GO:0003674_molecular_function;GO:0005575_cellular_component;GO:0005856_cytoskeleton;GO:0005623_cell;GO:0005622_intracellular;GO:0005198_structural molecule activity;GO:0043226_organelle;GO:0043234_protein complex	protein_coding	NA	-0.473188	0.051209	-0.653898	0.00197486	0.762276	9.42903e-05	0.581565	0.00491574	0.180711	0.803432	393	690	652	609	620	858	1490	754	228	358	257	248	582	313	492	554	Aalb_AdultOocyteEmbryoPharatelarvaeAssembly_064407
AAEL000336	conserved hypothetical protein [Source:VB External Description;Acc:AAEL000336]	NA	protein_coding	NA	0.136437	0.839717	0.717933	0.132655	-0.354563	0.444701	0.226933	0.708528	-0.581496	0.640248	15	12	21	11	8	17	21	13	15	21	10	13	10	8	8	14	Aalb_AdultOocyteEmbryoPharatelarvaeAssembly_064470;Aalb_AdultOocyteEmbryoPharatelarvaeAssembly_064471;Aalb_AdultOocyteEmbryoPharatelarvaeAssembly_064472;Aalb_AdultOocyteEmbryoPharatelarvaeAssembly_064473;Aalb_AdultOocyteEmbryoPharatelarvaeAssembly_064474;Aalb_AdultOocyteEmbryoPharatelarvaeAssembly_064477;Aalb_AdultOocyteEmbryoPharatelarvaeAssembly_064478;Aalb_AdultOocyteEmbryoPharatelarvaeAssembl…
AAEL000337	hypothetical protein [Source:VB External Description;Acc:AAEL000337]	GO:0003674_molecular_function;GO:0043167_ion binding	protein_coding	NA	-0.191123	0.481925	-0.0246476	0.932596	-0.240486	0.250297	-0.074011	0.783517	-0.166475	0.80574	96	78	132	81	93	114	134	142	81	130	92	60	107	74	91	137	Aalb_AdultOocyteEmbryoPharatelarvaeAssembly_091833;Aalb_AdultOocyteEmbryoPharatelarvaeAssembly_091834;Aalb_AdultOocyteEmbryoPharatelarvaeAssembly_091835
AAEL000338	cytochrome P450 [Source:VB Community Annotation;Acc:AAEL000338]	GO:0003674_molecular_function;GO:0016491_oxidoreductase activity;GO:0043167_ion binding;GO:0008150_biological_process	protein_coding	NA	0.151284	0.659145	-0.143546	0.629847	0.269783	0.278695	-0.0250464	0.944606	0.29483	0.670256	97	115	181	138	102	105	203	125	59	133	118	49	110	86	96	134	Aalb_AdultOocyteEmbryoPharatelarvaeAssembly_091836;Aalb_AdultOocyteEmbryoPharatelarvaeAssembly_091837;Aalb_AdultOocyteEmbryoPharatelarvaeAssembly_091838;Aalb_AdultOocyteEmbryoPharatelarvaeAssembly_091839;Aalb_AdultOocyteEmbryoPharatelarvaeAssembly_091840;Aalb_AdultOocyteEmbryoPharatelarvaeAssembly_091841;Aalb_AdultOocyteEmbryoPharatelarvaeAssembly_091842;Aalb_AdultOocyteEmbryoPharatelarvaeAssembl…
AAEL000339	lim domain [Source:VB External Description;Acc:AAEL000339]	GO:0003674_molecular_function;GO:0043167_ion binding	protein_coding	NA	0.269725	0.061765	0.528183	4.47972e-06	-0.51286	3.29996e-06	-0.254401	0.0488593	-0.258458	0.368879	1467	1654	2354	1112	1147	1341	1843	1583	1398	2809	1872	1337	1489	1044	1279	1810	Aalb_AdultOocyteEmbryoPharatelarvaeAssembly_064416;Aalb_AdultOocyteEmbryoPharatelarvaeAssembly_064419;Aalb_AdultOocyteEmbryoPharatelarvaeAssembly_064420;Aalb_AdultOocyteEmbryoPharatelarvaeAssembly_064421;Aalb_AdultOocyteEmbryoPharatelarvaeAssembly_064422;Aalb_AdultOocyteEmbryoPharatelarvaeAssembly_064423;Aalb_AdultOocyteEmbryoPharatelarvaeAssembly_064424;Aalb_AdultOocyteEmbryoPharatelarvaeAssembl…
AAEL000340	cytochrome P450 [Source:VB External Description;Acc:AAEL000340]	GO:0003674_molecular_function;GO:0016491_oxidoreductase activity;GO:0043167_ion binding;GO:0008150_biological_process	protein_coding	NA	0.00322065	0.995717	0.689523	0.00981141	-1.37959	1.21335e-08	-0.693286	0.0128686	-0.686303	0.23787	36	62	64	29	30	57	69	52	69	143	93	84	60	46	54	112	Aalb_AdultOocyteEmbryoPharatelarvaeAssembly_225636
AAEL000341	basic helix-loop-helix protein [Source:VB External Description;Acc:AAEL000341]	GO:0003674_molecular_function	protein_coding	NA	0.540119	0.401615	0.390499	0.518094	0.224874	0.692051	0.0752542	0.92082	0.14962	0.946532	19	36	24	10	13	11	31	13	12	23	19	7	9	7	10	26	Aalb_AdultOocyteEmbryoPharatelarvaeAssembly_064308;Aalb_AdultOocyteEmbryoPharatelarvaeAssembly_064309;Aalb_AdultOocyteEmbryoPharatelarvaeAssembly_064310;Aalb_AdultOocyteEmbryoPharatelarvaeAssembly_064311;Aalb_AdultOocyteEmbryoPharatelarvaeAssembly_064312;Aalb_AdultOocyteEmbryoPharatelarvaeAssembly_091879;Aalb_AdultOocyteEmbryoPharatelarvaeAssembly_091880;Aalb_AdultOocyteEmbryoPharatelarvaeAssembl…
AAEL000342	peroxidasin [Source:VB External Description;Acc:AAEL000342]	GO:0006950_response to stress;GO:0003674_molecular_function;GO:0016491_oxidoreductase activity;GO:0043167_ion binding;GO:0008150_biological_process	protein_coding	NA	0.253311	0.44836	0.402121	0.138238	-0.114419	0.691989	0.0343908	0.928513	-0.14881	0.876394	69	79	91	52	63	49	76	78	54	67	81	44	60	33	48	69	Aalb_AdultOocyteEmbryoPharatelarvaeAssembly_064149;Aalb_AdultOocyteEmbryoPharatelarvaeAssembly_064150;Aalb_AdultOocyteEmbryoPharatelarvaeAssembly_064152;Aalb_AdultOocyteEmbryoPharatelarvaeAssembly_064153;Aalb_AdultOocyteEmbryoPharatelarvaeAssembly_064154;Aalb_AdultOocyteEmbryoPharatelarvaeAssembly_064157;Aalb_AdultOocyteEmbryoPharatelarvaeAssembly_091884;Aalb_AdultOocyteEmbryoPharatelarvaeAssembl…
AAEL000343	serine/threonine-protein kinase vrk [Source:VB External Description;Acc:AAEL000343]	GO:0016301_kinase activity;GO:0003674_molecular_function;GO:0006464_cellular protein modification process;GO:0008150_biological_process	protein_coding	NA	-0.170916	0.24843	-0.0818921	0.562587	-0.145538	0.228023	-0.0565138	0.72114	-0.0890241	0.827254	1222	1398	1642	1198	1367	1712	2036	1664	1028	1618	1286	875	1623	971	1316	1760	Aalb_AdultOocyteEmbryoPharatelarvaeAssembly_064233;Aalb_AdultOocyteEmbryoPharatelarvaeAssembly_064234;Aalb_AdultOocyteEmbryoPharatelarvaeAssembly_064235;Aalb_AdultOocyteEmbryoPharatelarvaeAssembly_064236;Aalb_AdultOocyteEmbryoPharatelarvaeAssembly_064237;Aalb_AdultOocyteEmbryoPharatelarvaeAssembly_064238;Aalb_AdultOocyteEmbryoPharatelarvaeAssembly_064239;Aalb_AdultOocyteEmbryoPharatelarvaeAssembl…
AAEL000345	membrane associated guanylate kinase inverted 1, magi1 [Source:VB External Description;Acc:AAEL000345]	GO:0003674_molecular_function	protein_coding	NA	0.898649	0.161762	0.47705	0.378136	-0.737885	0.117108	-1.15948	0.0294151	0.421598	0.802457	14	8	25	7	7	5	13	6	13	32	18	9	12	14	15	13	Aalb_AdultOocyteEmbryoPharatelarvaeAssembly_064451;Aalb_AdultOocyteEmbryoPharatelarvaeAssembly_064452;Aalb_AdultOocyteEmbryoPharatelarvaeAssembly_064453;Aalb_AdultOocyteEmbryoPharatelarvaeAssembly_064454;Aalb_AdultOocyteEmbryoPharatelarvaeAssembly_064455;Aalb_AdultOocyteEmbryoPharatelarvaeAssembly_064456;Aalb_AdultOocyteEmbryoPharatelarvaeAssembly_064457;Aalb_AdultOocyteEmbryoPharatelarvaeAssembl…
AAEL000346	spastin [Source:VB External Description;Acc:AAEL000346]	GO:0003674_molecular_function;GO:0016887_ATPase activity	protein_coding	NA	0.275347	0.61177	0.328874	0.460927	0.0115173	0.981234	0.0650445	0.90827	-0.0535271	0.978179	54	74	82	86	44	61	73	97	76	96	40	28	37	27	69	81	Aalb_AdultOocyteEmbryoPharatelarvaeAssembly_064459;Aalb_AdultOocyteEmbryoPharatelarvaeAssembly_064460;Aalb_AdultOocyteEmbryoPharatelarvaeAssembly_091913;Aalb_AdultOocyteEmbryoPharatelarvaeAssembly_203458;Aalb_AdultOocyteEmbryoPharatelarvaeAssembly_287872;Aalb_AdultOocyteEmbryoPharatelarvaeAssembly_328112;Aalb_AdultOocyteEmbryoPharatelarvaeAssembly_331191;Aalb_AdultOocyteEmbryoPharatelarvaeAssembl…
AAEL000349	conserved hypothetical protein [Source:VB External Description;Acc:AAEL000349]	GO:0003674_molecular_function	protein_coding	NA	2.38813	0.0240605	-1.38526	0.15644	1.35573	0.138669	-2.41766	0.00994198	3.77339	0.0129313	21	52	40	68	12	2	10	15	13	37	5	8	8	4	14	181	Aalb_AdultOocyteEmbryoPharatelarvaeAssembly_091919;Aalb_AdultOocyteEmbryoPharatelarvaeAssembly_091920;Aalb_AdultOocyteEmbryoPharatelarvaeAssembly_091921
AAEL000353	hypothetical protein [Source:VB External Description;Acc:AAEL000353]	NA	protein_coding	NA	0.335147	0.360386	0.174912	0.631903	0.336481	0.256451	0.176246	0.638437	0.160235	0.884818	63	86	119	62	44	74	111	59	37	70	46	49	53	25	44	84	Aalb_AdultOocyteEmbryoPharatelarvaeAssembly_064185;Aalb_AdultOocyteEmbryoPharatelarvaeAssembly_064187;Aalb_AdultOocyteEmbryoPharatelarvaeAssembly_064189;Aalb_AdultOocyteEmbryoPharatelarvaeAssembly_064191;Aalb_AdultOocyteEmbryoPharatelarvaeAssembly_064193;Aalb_AdultOocyteEmbryoPharatelarvaeAssembly_064194;Aalb_AdultOocyteEmbryoPharatelarvaeAssembly_064195;Aalb_AdultOocyteEmbryoPharatelarvaeAssembl…
AAEL000362	conserved hypothetical protein [Source:VB External Description;Acc:AAEL000362]	GO:0003674_molecular_function	protein_coding	NA	-0.215943	0.656299	-0.0150444	0.972682	-0.757432	0.0137918	-0.556534	0.0951011	-0.200898	0.86685	29	24	37	19	30	31	49	29	25	56	44	23	51	32	24	57	Aalb_AdultOocyteEmbryoPharatelarvaeAssembly_064268;Aalb_AdultOocyteEmbryoPharatelarvaeAssembly_064269;Aalb_AdultOocyteEmbryoPharatelarvaeAssembly_064270;Aalb_AdultOocyteEmbryoPharatelarvaeAssembly_064271;Aalb_AdultOocyteEmbryoPharatelarvaeAssembly_064274;Aalb_AdultOocyteEmbryoPharatelarvaeAssembly_091948;Aalb_AdultOocyteEmbryoPharatelarvaeAssembly_091949;Aalb_AdultOocyteEmbryoPharatelarvaeAssembl…
AAEL000364	glycine cleavage system h protein [Source:VB External Description;Acc:AAEL000364]	GO:0005575_cellular_component;GO:0006520_cellular amino acid metabolic process;GO:0034641_cellular nitrogen compound metabolic process;GO:0044281_small molecule metabolic process;GO:0005737_cytoplasm;GO:0005623_cell;GO:0009056_catabolic process;GO:0008150_biological_process;GO:0005622_intracellular;GO:0043234_protein complex	protein_coding	aag00630	-0.0619839	0.946889	3.037	0.0182802	3.17078	1.15678e-07	6.26976	9.47617e-15	-3.09898	0.0816897	47	13	34	25	29	40	37	32	0	1	4	5	0	0	0	1	Aalb_AdultOocyteEmbryoPharatelarvaeAssembly_203984;Aalb_AdultOocyteEmbryoPharatelarvaeAssembly_275705;Aalb_AdultOocyteEmbryoPharatelarvaeAssembly_287874;Aalb_AdultOocyteEmbryoPharatelarvaeAssembly_321892;Aalb_AdultOocyteEmbryoPharatelarvaeAssembly_402283
AAEL000365	hypothetical protein [Source:VB External Description;Acc:AAEL000365]	NA	protein_coding	NA	-0.242094	0.187276	-0.171176	0.304023	-0.037966	0.838748	0.0329518	0.877325	-0.0709178	0.903208	661	758	882	820	833	993	1204	1091	529	836	808	426	837	599	744	1052	Aalb_AdultOocyteEmbryoPharatelarvaeAssembly_064320;Aalb_AdultOocyteEmbryoPharatelarvaeAssembly_064321;Aalb_AdultOocyteEmbryoPharatelarvaeAssembly_064322;Aalb_AdultOocyteEmbryoPharatelarvaeAssembly_064323;Aalb_AdultOocyteEmbryoPharatelarvaeAssembly_064324;Aalb_AdultOocyteEmbryoPharatelarvaeAssembly_064325;Aalb_AdultOocyteEmbryoPharatelarvaeAssembly_064326;Aalb_AdultOocyteEmbryoPharatelarvaeAssembl…
AAEL000368	conserved hypothetical protein [Source:VB External Description;Acc:AAEL000368]	NA	protein_coding	NA	-0.777104	0.0292751	-0.321513	0.405909	-0.015057	0.973664	0.440533	0.209085	-0.45559	0.618347	48	42	44	27	64	66	93	82	37	36	42	14	62	26	49	42	Aalb_AdultOocyteEmbryoPharatelarvaeAssembly_064313;Aalb_AdultOocyteEmbryoPharatelarvaeAssembly_064314;Aalb_AdultOocyteEmbryoPharatelarvaeAssembly_064315;Aalb_AdultOocyteEmbryoPharatelarvaeAssembly_064316;Aalb_AdultOocyteEmbryoPharatelarvaeAssembly_064317;Aalb_AdultOocyteEmbryoPharatelarvaeAssembly_064318;Aalb_AdultOocyteEmbryoPharatelarvaeAssembly_064319;Aalb_AdultOocyteEmbryoPharatelarvaeAssembl…
AAEL000369	cysteine-rich venom protein, putative [Source:VB External Description;Acc:AAEL000369]	NA	protein_coding	NA	0.81289	0.0383354	0.584246	0.110029	-0.146561	0.713632	-0.375206	0.363198	0.228644	0.856049	96	108	210	53	69	54	92	62	58	122	113	92	52	44	116	71	Aalb_AdultOocyteEmbryoPharatelarvaeAssembly_091967;Aalb_AdultOocyteEmbryoPharatelarvaeAssembly_091968;Aalb_AdultOocyteEmbryoPharatelarvaeAssembly_091969;Aalb_AdultOocyteEmbryoPharatelarvaeAssembly_091970;Aalb_AdultOocyteEmbryoPharatelarvaeAssembly_091971;Aalb_AdultOocyteEmbryoPharatelarvaeAssembly_091972;Aalb_AdultOocyteEmbryoPharatelarvaeAssembly_091973;Aalb_AdultOocyteEmbryoPharatelarvaeAssembl…
AAEL000370	acyl-CoA oxidase [Source:VB External Description;Acc:AAEL000370]	GO:0003674_molecular_function;GO:0005575_cellular_component;GO:0044281_small molecule metabolic process;GO:0005737_cytoplasm;GO:0005623_cell;GO:0009056_catabolic process;GO:0008150_biological_process;GO:0005777_peroxisome;GO:0016491_oxidoreductase activity;GO:0006629_lipid metabolic process;GO:0005622_intracellular;GO:0043226_organelle	protein_coding	aag00071;aag00592;aag01040;aag01100;aag01212;aag04146	-0.1776	0.273467	-0.114673	0.435884	-0.221605	0.0751293	-0.158678	0.269635	-0.062927	0.898629	1300	1353	1604	1196	1515	1646	2108	1543	1083	1665	1498	851	1730	1076	1460	1833	Aalb_AdultOocyteEmbryoPharatelarvaeAssembly_092050;Aalb_AdultOocyteEmbryoPharatelarvaeAssembly_092051;Aalb_AdultOocyteEmbryoPharatelarvaeAssembly_092052;Aalb_AdultOocyteEmbryoPharatelarvaeAssembly_092053;Aalb_AdultOocyteEmbryoPharatelarvaeAssembly_092054;Aalb_AdultOocyteEmbryoPharatelarvaeAssembly_092055;Aalb_AdultOocyteEmbryoPharatelarvaeAssembly_092056;Aalb_AdultOocyteEmbryoPharatelarvaeAssembl…
AAEL000372	myo inositol monophosphatase [Source:VB External Description;Acc:AAEL000372]	GO:0006629_lipid metabolic process;GO:0008150_biological_process	protein_coding	aag00562;aag01100;aag04070	0.531196	0.435281	0.768021	0.182803	-0.114367	0.856239	0.122459	0.874997	-0.236825	0.909483	12	19	18	12	9	6	20	12	6	16	11	18	7	10	8	8	Aalb_AdultOocyteEmbryoPharatelarvaeAssembly_064293;Aalb_AdultOocyteEmbryoPharatelarvaeAssembly_229234
AAEL000376	heme peroxidase [Source:VB Community Annotation;Acc:AAEL000376]	GO:0006950_response to stress;GO:0003674_molecular_function;GO:0016491_oxidoreductase activity;GO:0043167_ion binding;GO:0008150_biological_process	protein_coding	NA	0.488313	0.471258	0.928267	0.105426	-0.0575481	0.927379	0.382407	0.588679	-0.439955	0.803412	11	15	19	9	6	6	13	17	7	21	9	8	6	6	8	5	Aalb_AdultOocyteEmbryoPharatelarvaeAssembly_064148;Aalb_AdultOocyteEmbryoPharatelarvaeAssembly_064151;Aalb_AdultOocyteEmbryoPharatelarvaeAssembly_092066
AAEL000377	conserved hypothetical protein [Source:VB External Description;Acc:AAEL000377]	GO:0003674_molecular_function	protein_coding	NA	-1.35071	0.304007	-2.62051	0.00974613	-1.33951	0.201026	-2.60931	0.00871402	1.2698	0.666615	2	4	14	6	3	26	24	19	8	23	8	12	13	7	292	18	Aalb_AdultOocyteEmbryoPharatelarvaeAssembly_092067;Aalb_AdultOocyteEmbryoPharatelarvaeAssembly_092068;Aalb_AdultOocyteEmbryoPharatelarvaeAssembly_092069;Aalb_AdultOocyteEmbryoPharatelarvaeAssembly_092070;Aalb_AdultOocyteEmbryoPharatelarvaeAssembly_092071;Aalb_AdultOocyteEmbryoPharatelarvaeAssembly_092072;Aalb_AdultOocyteEmbryoPharatelarvaeAssembly_092073;Aalb_AdultOocyteEmbryoPharatelarvaeAssembl…
AAEL000378	integrin-linked protein kinase 2 (ilk-2) [Source:VB External Description;Acc:AAEL000378]	GO:0016301_kinase activity;GO:0003674_molecular_function;GO:0006464_cellular protein modification process;GO:0008150_biological_process	protein_coding	NA	0.372367	0.0269798	0.417296	0.00685353	0.0788374	0.652074	0.123767	0.521674	-0.0449297	0.948749	367	396	530	246	261	279	444	313	228	461	299	176	252	164	218	316	Aalb_AdultOocyteEmbryoPharatelarvaeAssembly_064272;Aalb_AdultOocyteEmbryoPharatelarvaeAssembly_064277;Aalb_AdultOocyteEmbryoPharatelarvaeAssembly_064279;Aalb_AdultOocyteEmbryoPharatelarvaeAssembly_092095;Aalb_AdultOocyteEmbryoPharatelarvaeAssembly_092096;Aalb_AdultOocyteEmbryoPharatelarvaeAssembly_092097;Aalb_AdultOocyteEmbryoPharatelarvaeAssembly_092098;Aalb_AdultOocyteEmbryoPharatelarvaeAssembl…
AAEL000380	conserved hypothetical protein [Source:VB External Description;Acc:AAEL000380]	NA	protein_coding	NA	0.00975537	0.978565	-0.385178	0.0767731	0.499718	0.00949773	0.104784	0.688508	0.394934	0.407336	101	134	190	100	113	131	198	127	61	95	83	51	111	65	123	121	Aalb_AdultOocyteEmbryoPharatelarvaeAssembly_092115;Aalb_AdultOocyteEmbryoPharatelarvaeAssembly_092116;Aalb_AdultOocyteEmbryoPharatelarvaeAssembly_092117;Aalb_AdultOocyteEmbryoPharatelarvaeAssembly_092118;Aalb_AdultOocyteEmbryoPharatelarvaeAssembly_092119;Aalb_AdultOocyteEmbryoPharatelarvaeAssembly_317667
AAEL000381	syntrophin [Source:VB External Description;Acc:AAEL000381]	GO:0003674_molecular_function;GO:0008289_lipid binding	protein_coding	NA	1.06576	0.222441	-0.460725	0.554388	-0.132034	0.875955	-1.65852	0.0144914	1.52649	0.300995	6	16	8	10	0	10	4	7	6	7	11	10	21	6	17	10	Aalb_AdultOocyteEmbryoPharatelarvaeAssembly_064503;Aalb_AdultOocyteEmbryoPharatelarvaeAssembly_064510;Aalb_AdultOocyteEmbryoPharatelarvaeAssembly_092120
AAEL000383	beta-1,3-galactosyltransferase brn [Source:VB External Description;Acc:AAEL000383]	GO:0003674_molecular_function;GO:0005575_cellular_component;GO:0006464_cellular protein modification process;GO:0005975_carbohydrate metabolic process;GO:0005794_Golgi apparatus;GO:0005737_cytoplasm;GO:0005623_cell;GO:0009058_biosynthetic process;GO:0016757_transferase activity, transferring glycosyl groups;GO:0008150_biological_process;GO:0005622_intracellular;GO:0043226_organelle	protein_coding	aag04320	-0.219657	0.405261	-0.113371	0.672202	0.584483	0.00230161	0.690769	0.000287104	-0.106286	0.892563	165	213	236	123	172	240	308	219	82	149	95	64	140	73	135	111	Aalb_AdultOocyteEmbryoPharatelarvaeAssembly_092125;Aalb_AdultOocyteEmbryoPharatelarvaeAssembly_092126;Aalb_AdultOocyteEmbryoPharatelarvaeAssembly_092127;Aalb_AdultOocyteEmbryoPharatelarvaeAssembly_092128
AAEL000385	developmentally regulated RNA-binding protein [Source:VB External Description;Acc:AAEL000385]	GO:0003674_molecular_function	protein_coding	NA	0.174421	0.308544	-0.153618	0.315504	0.176468	0.201298	-0.151571	0.327105	0.328039	0.243136	351	428	531	360	335	335	512	448	224	384	341	221	404	247	309	497	Aalb_AdultOocyteEmbryoPharatelarvaeAssembly_082569;Aalb_AdultOocyteEmbryoPharatelarvaeAssembly_082570;Aalb_AdultOocyteEmbryoPharatelarvaeAssembly_082572;Aalb_AdultOocyteEmbryoPharatelarvaeAssembly_082573;Aalb_AdultOocyteEmbryoPharatelarvaeAssembly_082574;Aalb_AdultOocyteEmbryoPharatelarvaeAssembly_082575;Aalb_AdultOocyteEmbryoPharatelarvaeAssembly_082576;Aalb_AdultOocyteEmbryoPharatelarvaeAssembl…
AAEL000386	phopsphatidylinositol 3-kinase, drosophila [Source:VB External Description;Acc:AAEL000386]	GO:0007165_signal transduction;GO:0016301_kinase activity;GO:0003674_molecular_function;GO:0006629_lipid metabolic process;GO:0008289_lipid binding;GO:0008150_biological_process	protein_coding	aag00562;aag01100;aag04070	-0.0568145	0.767919	-0.158935	0.249964	0.100661	0.466226	-0.0014592	0.994342	0.102121	0.813222	1413	1357	1683	1239	1382	1530	1977	1664	989	1330	1192	711	1420	936	1234	1678	Aalb_AdultOocyteEmbryoPharatelarvaeAssembly_082548;Aalb_AdultOocyteEmbryoPharatelarvaeAssembly_082549;Aalb_AdultOocyteEmbryoPharatelarvaeAssembly_082550;Aalb_AdultOocyteEmbryoPharatelarvaeAssembly_082551;Aalb_AdultOocyteEmbryoPharatelarvaeAssembly_082552;Aalb_AdultOocyteEmbryoPharatelarvaeAssembly_082553;Aalb_AdultOocyteEmbryoPharatelarvaeAssembly_082554;Aalb_AdultOocyteEmbryoPharatelarvaeAssembl…
AAEL000388	isoleucyl tRNA synthetase [Source:VB External Description;Acc:AAEL000388]	GO:0003674_molecular_function;GO:0016874_ligase activity;GO:0005575_cellular_component;GO:0006520_cellular amino acid metabolic process;GO:0006399_tRNA metabolic process;GO:0034641_cellular nitrogen compound metabolic process;GO:0044281_small molecule metabolic process;GO:0005737_cytoplasm;GO:0005623_cell;GO:0009058_biosynthetic process;GO:0008150_biological_process;GO:0005622_intracellular;GO:00…	protein_coding	aag00970	-0.460438	0.00110664	-0.143814	0.358893	-0.2644	0.0476789	0.0522243	0.783517	-0.316625	0.293518	3909	4208	5079	3600	5474	6124	8174	5769	3602	5133	4524	2759	5208	3595	4287	6733	Aalb_AdultOocyteEmbryoPharatelarvaeAssembly_082662;Aalb_AdultOocyteEmbryoPharatelarvaeAssembly_082663;Aalb_AdultOocyteEmbryoPharatelarvaeAssembly_082664;Aalb_AdultOocyteEmbryoPharatelarvaeAssembly_082665;Aalb_AdultOocyteEmbryoPharatelarvaeAssembly_082666;Aalb_AdultOocyteEmbryoPharatelarvaeAssembly_082667;Aalb_AdultOocyteEmbryoPharatelarvaeAssembly_082668;Aalb_AdultOocyteEmbryoPharatelarvaeAssembl…
AAEL000390	hypothetical protein [Source:VB External Description;Acc:AAEL000390]	GO:0005634_nucleus;GO:0003674_molecular_function;GO:0043167_ion binding;GO:0005575_cellular_component;GO:0005622_intracellular;GO:0005623_cell;GO:0043226_organelle	protein_coding	NA	-0.0470649	0.971816	-0.0481314	0.962816	0.00416853	0.996386	0.00310199	0.998498	0.00106654	0.999664	5	11	2	8	2	12	9	8	4	8	2	7	4	3	8	10	Aalb_AdultOocyteEmbryoPharatelarvaeAssembly_082545
AAEL000393	suppressors of cytokine signalling [Source:VB External Description;Acc:AAEL000393]	GO:0007165_signal transduction;GO:0003674_molecular_function;GO:0008150_biological_process	protein_coding	aag04630	0.0197118	0.936309	0.326643	0.018032	-0.288211	0.0272169	0.0187199	0.928237	-0.306931	0.314353	820	860	1041	757	752	923	1092	1018	628	1432	919	526	807	527	711	960	Aalb_AdultOocyteEmbryoPharatelarvaeAssembly_082609;Aalb_AdultOocyteEmbryoPharatelarvaeAssembly_082610;Aalb_AdultOocyteEmbryoPharatelarvaeAssembly_082611;Aalb_AdultOocyteEmbryoPharatelarvaeAssembly_082612;Aalb_AdultOocyteEmbryoPharatelarvaeAssembly_082613;Aalb_AdultOocyteEmbryoPharatelarvaeAssembly_082614;Aalb_AdultOocyteEmbryoPharatelarvaeAssembly_082615;Aalb_AdultOocyteEmbryoPharatelarvaeAssembl…
AAEL000394	U2 small nuclear ribonucleoprotein, putative [Source:VB External Description;Acc:AAEL000394]	GO:0005634_nucleus;GO:0003674_molecular_function;GO:0043167_ion binding;GO:0005575_cellular_component;GO:0005622_intracellular;GO:0005623_cell;GO:0043226_organelle	protein_coding	aag03040	0.356167	0.0935031	0.0961075	0.681281	0.144596	0.472197	-0.115463	0.628788	0.260059	0.60614	142	195	263	125	146	131	194	139	105	168	124	109	128	102	138	158	Aalb_AdultOocyteEmbryoPharatelarvaeAssembly_092195;Aalb_AdultOocyteEmbryoPharatelarvaeAssembly_092196;Aalb_AdultOocyteEmbryoPharatelarvaeAssembly_092197;Aalb_AdultOocyteEmbryoPharatelarvaeAssembly_092198
AAEL000395	Ultra spiracleisoform A nuclear receptor [Source:VB Community Annotation;Acc:AAEL000395]	GO:0007165_signal transduction;GO:0003674_molecular_function;GO:0043167_ion binding;GO:0005575_cellular_component;GO:0004871_signal transducer activity;GO:0034641_cellular nitrogen compound metabolic process;GO:0001071_nucleic acid binding transcription factor activity;GO:0005623_cell;GO:0009058_biosynthetic process;GO:0008150_biological_process;GO:0005634_nucleus;GO:0003677_DNA binding;GO:000562…	protein_coding	NA	-0.0393233	0.818735	0.0095707	0.949249	-0.112084	0.333792	-0.0631897	0.658237	-0.048894	0.910561	809	862	1114	733	866	927	1188	978	585	1119	818	529	884	613	784	1033	Aalb_AdultOocyteEmbryoPharatelarvaeAssembly_082693;Aalb_AdultOocyteEmbryoPharatelarvaeAssembly_082694;Aalb_AdultOocyteEmbryoPharatelarvaeAssembly_082695;Aalb_AdultOocyteEmbryoPharatelarvaeAssembly_082696;Aalb_AdultOocyteEmbryoPharatelarvaeAssembly_082697;Aalb_AdultOocyteEmbryoPharatelarvaeAssembly_082698;Aalb_AdultOocyteEmbryoPharatelarvaeAssembly_082699;Aalb_AdultOocyteEmbryoPharatelarvaeAssembl…
AAEL000396	hypothetical protein [Source:VB External Description;Acc:AAEL000396]	NA	protein_coding	NA	-0.187959	0.419411	-0.193186	0.347689	0.228167	0.215211	0.22294	0.258188	0.00522729	0.995869	189	221	208	190	182	267	316	265	125	176	142	107	194	130	173	203	Aalb_AdultOocyteEmbryoPharatelarvaeAssembly_092211;Aalb_AdultOocyteEmbryoPharatelarvaeAssembly_092212;Aalb_AdultOocyteEmbryoPharatelarvaeAssembly_092213
AAEL000397	conserved hypothetical protein [Source:VB External Description;Acc:AAEL000397]	NA	protein_coding	NA	-0.0262592	0.930368	-0.601646	0.000468707	0.771494	9.88345e-07	0.196107	0.3239	0.575387	0.0674053	334	343	404	378	328	420	498	416	174	201	171	131	338	189	294	343	Aalb_AdultOocyteEmbryoPharatelarvaeAssembly_082546;Aalb_AdultOocyteEmbryoPharatelarvaeAssembly_082547;Aalb_AdultOocyteEmbryoPharatelarvaeAssembly_092214;Aalb_AdultOocyteEmbryoPharatelarvaeAssembly_092215;Aalb_AdultOocyteEmbryoPharatelarvaeAssembly_092216;Aalb_AdultOocyteEmbryoPharatelarvaeAssembly_092217;Aalb_AdultOocyteEmbryoPharatelarvaeAssembly_092218;Aalb_AdultOocyteEmbryoPharatelarvaeAssembl…
AAEL000398	sidestep protein [Source:VB External Description;Acc:AAEL000398]	GO:0003674_molecular_function;GO:0005575_cellular_component	protein_coding	NA	0.253626	0.527247	0.503612	0.100388	-0.246083	0.427766	0.00390282	0.993579	-0.249986	0.797607	53	83	129	54	82	74	78	46	65	102	75	50	56	53	45	71	Aalb_AdultOocyteEmbryoPharatelarvaeAssembly_082626;Aalb_AdultOocyteEmbryoPharatelarvaeAssembly_082634;Aalb_AdultOocyteEmbryoPharatelarvaeAssembly_082635;Aalb_AdultOocyteEmbryoPharatelarvaeAssembly_092224;Aalb_AdultOocyteEmbryoPharatelarvaeAssembly_092225;Aalb_AdultOocyteEmbryoPharatelarvaeAssembly_092226;Aalb_AdultOocyteEmbryoPharatelarvaeAssembly_092227;Aalb_AdultOocyteEmbryoPharatelarvaeAssembl…
AAEL000399	conserved hypothetical protein [Source:VB External Description;Acc:AAEL000399]	GO:0005575_cellular_component	protein_coding	NA	-0.168854	0.264652	-0.036417	0.820359	-0.119287	0.354098	0.0131502	0.942102	-0.132437	0.719632	486	508	617	436	525	546	831	649	351	632	479	319	503	343	490	691	Aalb_AdultOocyteEmbryoPharatelarvaeAssembly_082688;Aalb_AdultOocyteEmbryoPharatelarvaeAssembly_082689;Aalb_AdultOocyteEmbryoPharatelarvaeAssembly_092230;Aalb_AdultOocyteEmbryoPharatelarvaeAssembly_092231;Aalb_AdultOocyteEmbryoPharatelarvaeAssembly_092232;Aalb_AdultOocyteEmbryoPharatelarvaeAssembly_092233;Aalb_AdultOocyteEmbryoPharatelarvaeAssembly_092234;Aalb_AdultOocyteEmbryoPharatelarvaeAssembl…
AAEL000400	hypothetical protein [Source:VB External Description;Acc:AAEL000400]	NA	protein_coding	NA	0.910608	0.0270109	1.63149	5.05817e-07	-1.07647	0.000447198	-0.35558	0.448108	-0.720887	0.403357	39	42	54	22	15	27	17	30	41	111	75	41	30	14	15	35	Aalb_AdultOocyteEmbryoPharatelarvaeAssembly_082606;Aalb_AdultOocyteEmbryoPharatelarvaeAssembly_082607
AAEL000401	conserved hypothetical protein [Source:VB External Description;Acc:AAEL000401]	NA	protein_coding	NA	-0.0203231	0.962632	-0.54122	0.0426585	0.798085	0.000541395	0.277187	0.310166	0.520897	0.352502	73	82	132	64	95	78	115	95	46	44	39	26	65	49	61	78	Aalb_AdultOocyteEmbryoPharatelarvaeAssembly_092241
AAEL000402	conserved hypothetical protein [Source:VB External Description;Acc:AAEL000402]	GO:0003677_DNA binding;GO:0003674_molecular_function;GO:0001071_nucleic acid binding transcription factor activity;GO:0008150_biological_process	protein_coding	NA	-0.119589	0.705465	-0.0502503	0.877421	1.34385	3.98868e-12	1.41319	1.92869e-13	-0.0693387	0.942747	282	321	395	232	316	252	430	464	98	95	108	71	100	91	128	110	Aalb_AdultOocyteEmbryoPharatelarvaeAssembly_082563;Aalb_AdultOocyteEmbryoPharatelarvaeAssembly_082567;Aalb_AdultOocyteEmbryoPharatelarvaeAssembly_082568;Aalb_AdultOocyteEmbryoPharatelarvaeAssembly_092242;Aalb_AdultOocyteEmbryoPharatelarvaeAssembly_092243;Aalb_AdultOocyteEmbryoPharatelarvaeAssembly_092244;Aalb_AdultOocyteEmbryoPharatelarvaeAssembly_092245;Aalb_AdultOocyteEmbryoPharatelarvaeAssembl…
AAEL000403	conserved hypothetical protein [Source:VB External Description;Acc:AAEL000403]	GO:0003674_molecular_function	protein_coding	NA	-0.406741	0.0124049	-0.137359	0.43126	-0.378711	0.0085449	-0.109329	0.555134	-0.269382	0.469738	164	179	210	133	202	255	274	262	141	239	186	139	227	167	187	280	Aalb_AdultOocyteEmbryoPharatelarvaeAssembly_082679;Aalb_AdultOocyteEmbryoPharatelarvaeAssembly_082680;Aalb_AdultOocyteEmbryoPharatelarvaeAssembly_082681;Aalb_AdultOocyteEmbryoPharatelarvaeAssembly_082683;Aalb_AdultOocyteEmbryoPharatelarvaeAssembly_082685;Aalb_AdultOocyteEmbryoPharatelarvaeAssembly_092249;Aalb_AdultOocyteEmbryoPharatelarvaeAssembly_092250;Aalb_AdultOocyteEmbryoPharatelarvaeAssembl…
AAEL000404	DNA repair helicase rad3/xp-d [Source:VB External Description;Acc:AAEL000404]	GO:0003674_molecular_function;GO:0016887_ATPase activity;GO:0005575_cellular_component;GO:0004386_helicase activity;GO:0034641_cellular nitrogen compound metabolic process;GO:0005623_cell;GO:0008150_biological_process;GO:0005634_nucleus;GO:0003677_DNA binding;GO:0006950_response to stress;GO:0006259_DNA metabolic process;GO:0005622_intracellular;GO:0043226_organelle	protein_coding	aag03022;aag03420	-0.185449	0.261413	-0.220076	0.112753	-0.162289	0.237273	-0.196916	0.159113	0.034627	0.955541	246	310	375	221	273	359	466	338	227	331	264	188	347	232	306	431	Aalb_AdultOocyteEmbryoPharatelarvaeAssembly_092254;Aalb_AdultOocyteEmbryoPharatelarvaeAssembly_092255;Aalb_AdultOocyteEmbryoPharatelarvaeAssembly_092256;Aalb_AdultOocyteEmbryoPharatelarvaeAssembly_351999;Aalb_AdultOocyteEmbryoPharatelarvaeAssembly_397496
AAEL000405	odd Oz protein [Source:VB External Description;Acc:AAEL000405]	GO:0003674_molecular_function	protein_coding	NA	0.0528358	0.908345	0.250602	0.421194	-0.0249093	0.944851	0.172857	0.619138	-0.197766	0.833119	260	290	447	147	207	399	323	230	145	406	231	147	179	190	155	301	Aalb_AdultOocyteEmbryoPharatelarvaeAssembly_082531;Aalb_AdultOocyteEmbryoPharatelarvaeAssembly_082532;Aalb_AdultOocyteEmbryoPharatelarvaeAssembly_082533;Aalb_AdultOocyteEmbryoPharatelarvaeAssembly_082534;Aalb_AdultOocyteEmbryoPharatelarvaeAssembly_082535;Aalb_AdultOocyteEmbryoPharatelarvaeAssembly_082536;Aalb_AdultOocyteEmbryoPharatelarvaeAssembly_082537;Aalb_AdultOocyteEmbryoPharatelarvaeAssembl…
AAEL000406	conserved hypothetical protein [Source:VB External Description;Acc:AAEL000406]	NA	protein_coding	NA	0.84436	0.0239554	-0.0689496	0.813621	-2.93931	5.47229e-40	-3.85262	3.08167e-60	0.91331	0.0754336	31	33	33	12	6	14	29	18	122	222	173	140	170	154	204	231	Aalb_AdultOocyteEmbryoPharatelarvaeAssembly_092275;Aalb_AdultOocyteEmbryoPharatelarvaeAssembly_092276;Aalb_AdultOocyteEmbryoPharatelarvaeAssembly_092277;Aalb_AdultOocyteEmbryoPharatelarvaeAssembly_092278;Aalb_AdultOocyteEmbryoPharatelarvaeAssembly_092279;Aalb_AdultOocyteEmbryoPharatelarvaeAssembly_092280;Aalb_AdultOocyteEmbryoPharatelarvaeAssembly_092281;Aalb_AdultOocyteEmbryoPharatelarvaeAssembl…
AAEL000407	conserved hypothetical protein [Source:VB External Description;Acc:AAEL000407]	NA	protein_coding	NA	0.311859	0.176875	0.248751	0.25978	0.444523	0.0142759	0.381414	0.0598924	0.0631082	0.939597	172	265	312	162	148	151	256	246	102	199	124	101	134	87	101	169	Aalb_AdultOocyteEmbryoPharatelarvaeAssembly_092285;Aalb_AdultOocyteEmbryoPharatelarvaeAssembly_092286;Aalb_AdultOocyteEmbryoPharatelarvaeAssembly_092287;Aalb_AdultOocyteEmbryoPharatelarvaeAssembly_092288
AAEL000408	conserved hypothetical protein [Source:VB External Description;Acc:AAEL000408]	NA	protein_coding	NA	-0.127825	0.65158	-0.518239	0.00899923	0.186819	0.388642	-0.203595	0.360779	0.390414	0.397621	94	148	165	117	130	139	190	169	74	127	92	71	135	90	136	228	Aalb_AdultOocyteEmbryoPharatelarvaeAssembly_022665;Aalb_AdultOocyteEmbryoPharatelarvaeAssembly_092289
AAEL000410	glycoprotein 25l [Source:VB External Description;Acc:AAEL000410]	GO:0005575_cellular_component;GO:0006810_transport;GO:0008150_biological_process	protein_coding	NA	0.187947	0.215606	-0.0826085	0.59697	0.826736	1.57588e-14	0.55618	6.76644e-07	0.270556	0.33546	856	993	1281	673	749	757	1092	1031	384	544	426	312	520	373	457	617	Aalb_AdultOocyteEmbryoPharatelarvaeAssembly_022600;Aalb_AdultOocyteEmbryoPharatelarvaeAssembly_022604;Aalb_AdultOocyteEmbryoPharatelarvaeAssembly_092291;Aalb_AdultOocyteEmbryoPharatelarvaeAssembly_092292;Aalb_AdultOocyteEmbryoPharatelarvaeAssembly_092293;Aalb_AdultOocyteEmbryoPharatelarvaeAssembly_092294;Aalb_AdultOocyteEmbryoPharatelarvaeAssembly_092295
AAEL000411	conserved hypothetical protein [Source:VB External Description;Acc:AAEL000411]	NA	protein_coding	NA	-0.367055	0.192574	-0.214241	0.418184	-0.253119	0.300135	-0.100305	0.743233	-0.152814	0.854088	77	94	137	113	141	133	206	121	77	130	97	91	138	72	132	181	Aalb_AdultOocyteEmbryoPharatelarvaeAssembly_092296
AAEL000412	conserved hypothetical protein [Source:VB External Description;Acc:AAEL000412]	NA	protein_coding	NA	-0.329824	0.0442527	-0.787571	2.18335e-08	0.58947	2.32107e-05	0.131722	0.449752	0.457748	0.099958	206	286	330	214	295	276	474	390	119	184	142	98	259	184	250	352	Aalb_AdultOocyteEmbryoPharatelarvaeAssembly_022709;Aalb_AdultOocyteEmbryoPharatelarvaeAssembly_022710;Aalb_AdultOocyteEmbryoPharatelarvaeAssembly_022711;Aalb_AdultOocyteEmbryoPharatelarvaeAssembly_092297;Aalb_AdultOocyteEmbryoPharatelarvaeAssembly_092298;Aalb_AdultOocyteEmbryoPharatelarvaeAssembly_092299
AAEL000414	six/sine homebox transcription factors [Source:VB External Description;Acc:AAEL000414]	GO:0003674_molecular_function;GO:0005575_cellular_component;GO:0001071_nucleic acid binding transcription factor activity;GO:0005623_cell;GO:0008150_biological_process;GO:0003677_DNA binding;GO:0005634_nucleus;GO:0005622_intracellular;GO:0043226_organelle	protein_coding	NA	-0.0382812	0.94892	0.64171	0.0598665	-0.667935	0.0322949	0.0120552	0.983167	-0.679991	0.373723	26	34	32	21	21	31	39	37	35	40	42	24	30	15	17	41	Aalb_AdultOocyteEmbryoPharatelarvaeAssembly_022748;Aalb_AdultOocyteEmbryoPharatelarvaeAssembly_022754;Aalb_AdultOocyteEmbryoPharatelarvaeAssembly_022905;Aalb_AdultOocyteEmbryoPharatelarvaeAssembly_092300;Aalb_AdultOocyteEmbryoPharatelarvaeAssembly_092301
AAEL000415	AMP dependent coa ligase [Source:VB External Description;Acc:AAEL000415]	GO:0003674_molecular_function;GO:0008150_biological_process	protein_coding	NA	-0.0917853	0.65122	-0.249335	0.0857962	0.184381	0.191794	0.0268314	0.894392	0.15755	0.708829	1067	1285	1405	1029	1155	1175	1916	1440	670	1197	892	618	1106	785	1296	1185	Aalb_AdultOocyteEmbryoPharatelarvaeAssembly_022906;Aalb_AdultOocyteEmbryoPharatelarvaeAssembly_022907;Aalb_AdultOocyteEmbryoPharatelarvaeAssembly_092302;Aalb_AdultOocyteEmbryoPharatelarvaeAssembly_092303;Aalb_AdultOocyteEmbryoPharatelarvaeAssembly_092304;Aalb_AdultOocyteEmbryoPharatelarvaeAssembly_092305;Aalb_AdultOocyteEmbryoPharatelarvaeAssembly_092306;Aalb_AdultOocyteEmbryoPharatelarvaeAssembl…
AAEL000416	hypothetical protein [Source:VB External Description;Acc:AAEL000416]	NA	protein_coding	NA	-0.256833	0.248015	-0.0424711	0.862686	0.0891762	0.66542	0.303538	0.10689	-0.214362	0.683161	339	484	440	436	501	431	789	572	276	441	292	269	424	240	367	449	Aalb_AdultOocyteEmbryoPharatelarvaeAssembly_022597;Aalb_AdultOocyteEmbryoPharatelarvaeAssembly_022601;Aalb_AdultOocyteEmbryoPharatelarvaeAssembly_022602;Aalb_AdultOocyteEmbryoPharatelarvaeAssembly_022603;Aalb_AdultOocyteEmbryoPharatelarvaeAssembly_022605;Aalb_AdultOocyteEmbryoPharatelarvaeAssembly_022606;Aalb_AdultOocyteEmbryoPharatelarvaeAssembly_022607;Aalb_AdultOocyteEmbryoPharatelarvaeAssembl…
AAEL000417	monocarboxylate transporter [Source:VB External Description;Acc:AAEL000417]	GO:0005575_cellular_component;GO:0055085_transmembrane transport;GO:0006810_transport;GO:0008150_biological_process	protein_coding	NA	0.865083	1.98457e-08	0.481728	0.00335583	0.134845	0.459577	-0.24851	0.178083	0.383355	0.29306	1561	1978	2577	941	872	979	1334	949	973	1475	1360	1044	948	759	862	1361	Aalb_AdultOocyteEmbryoPharatelarvaeAssembly_022755;Aalb_AdultOocyteEmbryoPharatelarvaeAssembly_022766;Aalb_AdultOocyteEmbryoPharatelarvaeAssembly_022768;Aalb_AdultOocyteEmbryoPharatelarvaeAssembly_022769;Aalb_AdultOocyteEmbryoPharatelarvaeAssembly_022771;Aalb_AdultOocyteEmbryoPharatelarvaeAssembly_022773;Aalb_AdultOocyteEmbryoPharatelarvaeAssembly_022774;Aalb_AdultOocyteEmbryoPharatelarvaeAssembl…
AAEL000418	conserved hypothetical protein [Source:VB External Description;Acc:AAEL000418]	GO:0051186_cofactor metabolic process;GO:0003674_molecular_function;GO:0005198_structural molecule activity;GO:0009058_biosynthetic process;GO:0008150_biological_process	protein_coding	NA	0.241572	0.288518	0.387933	0.0364422	0.174716	0.359111	0.321077	0.0939309	-0.146361	0.813222	366	506	798	325	386	402	541	462	249	590	280	265	298	212	272	366	Aalb_AdultOocyteEmbryoPharatelarvaeAssembly_092337;Aalb_AdultOocyteEmbryoPharatelarvaeAssembly_092338;Aalb_AdultOocyteEmbryoPharatelarvaeAssembly_092339;Aalb_AdultOocyteEmbryoPharatelarvaeAssembly_092340;Aalb_AdultOocyteEmbryoPharatelarvaeAssembly_313734
AAEL000419	conserved hypothetical protein [Source:VB External Description;Acc:AAEL000419]	GO:0003674_molecular_function;GO:0005198_structural molecule activity	protein_coding	NA	0.0963886	0.82953	0.442373	0.168437	-0.066592	0.854954	0.279392	0.428613	-0.345984	0.691553	56	44	68	38	53	35	68	55	35	73	35	30	36	23	32	49	Aalb_AdultOocyteEmbryoPharatelarvaeAssembly_022866;Aalb_AdultOocyteEmbryoPharatelarvaeAssembly_022867;Aalb_AdultOocyteEmbryoPharatelarvaeAssembly_022868;Aalb_AdultOocyteEmbryoPharatelarvaeAssembly_022869;Aalb_AdultOocyteEmbryoPharatelarvaeAssembly_022870;Aalb_AdultOocyteEmbryoPharatelarvaeAssembly_022873;Aalb_AdultOocyteEmbryoPharatelarvaeAssembly_092341;Aalb_AdultOocyteEmbryoPharatelarvaeAssembl…
AAEL000420	cathepsin o [Source:VB External Description;Acc:AAEL000420]	GO:0003674_molecular_function;GO:0008233_peptidase activity;GO:0008150_biological_process	protein_coding	aag04142	0.191074	0.733272	0.358958	0.367092	-1.06752	0.00110812	-0.899634	0.0116249	-0.167884	0.905702	39	38	78	54	39	40	41	78	45	84	131	80	71	59	81	84	Aalb_AdultOocyteEmbryoPharatelarvaeAssembly_022885;Aalb_AdultOocyteEmbryoPharatelarvaeAssembly_022886;Aalb_AdultOocyteEmbryoPharatelarvaeAssembly_092348;Aalb_AdultOocyteEmbryoPharatelarvaeAssembly_092349;Aalb_AdultOocyteEmbryoPharatelarvaeAssembly_092350
AAEL000421	protein farnesyltransferase alpha subunit/rab geranylgeranyl transferase alpha subunit [Source:VB External Description;Acc:AAEL000421]	GO:0003674_molecular_function;GO:0016765_transferase activity, transferring alkyl or aryl (other than methyl) groups;GO:0006464_cellular protein modification process;GO:0008150_biological_process	protein_coding	NA	-0.17321	0.424024	-0.139458	0.485364	0.321523	0.0472868	0.355275	0.0323122	-0.0337521	0.965791	205	245	282	230	240	273	384	309	121	244	153	106	231	117	186	220	Aalb_AdultOocyteEmbryoPharatelarvaeAssembly_022836;Aalb_AdultOocyteEmbryoPharatelarvaeAssembly_022837;Aalb_AdultOocyteEmbryoPharatelarvaeAssembly_092351;Aalb_AdultOocyteEmbryoPharatelarvaeAssembly_092352;Aalb_AdultOocyteEmbryoPharatelarvaeAssembly_092353;Aalb_AdultOocyteEmbryoPharatelarvaeAssembly_237993;Aalb_AdultOocyteEmbryoPharatelarvaeAssembly_360403;Aalb_AdultOocyteEmbryoPharatelarvaeAssembl…
AAEL000422	U3 small nucleolar RNA-associated protein homolog, putative [Source:VB External Description;Acc:AAEL000422]	GO:0003674_molecular_function;GO:0005575_cellular_component;GO:0034641_cellular nitrogen compound metabolic process;GO:0005623_cell;GO:0042254_ribosome biogenesis;GO:0008150_biological_process;GO:0005634_nucleus;GO:0005730_nucleolus;GO:0005622_intracellular;GO:0043226_organelle	protein_coding	aag03008	-0.185076	0.189897	-0.274266	0.0197362	0.0867083	0.505554	-0.00248199	0.98974	0.0891903	0.823658	515	567	746	473	560	644	934	745	349	584	451	327	587	425	503	793	Aalb_AdultOocyteEmbryoPharatelarvaeAssembly_092354
AAEL000423	conserved hypothetical protein [Source:VB External Description;Acc:AAEL000423]	NA	protein_coding	NA	-0.222868	0.743355	-0.139583	0.807666	-0.525	0.258916	-0.441716	0.385006	-0.0832846	0.969134	21	24	21	13	24	23	22	31	17	23	40	11	36	17	14	47	Aalb_AdultOocyteEmbryoPharatelarvaeAssembly_022922;Aalb_AdultOocyteEmbryoPharatelarvaeAssembly_022924;Aalb_AdultOocyteEmbryoPharatelarvaeAssembly_022925
AAEL000424	leucine aminopeptidase [Source:VB External Description;Acc:AAEL000424]	GO:0003674_molecular_function;GO:0043167_ion binding;GO:0005575_cellular_component;GO:0005737_cytoplasm;GO:0005623_cell;GO:0008233_peptidase activity;GO:0008150_biological_process;GO:0005622_intracellular	protein_coding	aag00330;aag00480;aag01100	-0.121817	0.509615	-0.333733	0.0120748	0.426243	0.000424579	0.214328	0.13361	0.211915	0.540806	2371	3001	3795	2366	2887	2948	4182	3699	1543	1976	1819	1296	2559	1718	2413	2690	Aalb_AdultOocyteEmbryoPharatelarvaeAssembly_022743;Aalb_AdultOocyteEmbryoPharatelarvaeAssembly_022744;Aalb_AdultOocyteEmbryoPharatelarvaeAssembly_022747;Aalb_AdultOocyteEmbryoPharatelarvaeAssembly_022750;Aalb_AdultOocyteEmbryoPharatelarvaeAssembly_022753;Aalb_AdultOocyteEmbryoPharatelarvaeAssembly_022758;Aalb_AdultOocyteEmbryoPharatelarvaeAssembly_022764;Aalb_AdultOocyteEmbryoPharatelarvaeAssembl…
AAEL000425	conserved hypothetical protein [Source:VB External Description;Acc:AAEL000425]	GO:0003677_DNA binding;GO:0006950_response to stress;GO:0003674_molecular_function;GO:0006259_DNA metabolic process;GO:0004518_nuclease activity;GO:0034641_cellular nitrogen compound metabolic process;GO:0008150_biological_process	protein_coding	NA	-0.189131	0.376458	-0.0842979	0.688831	0.0844817	0.661706	0.189315	0.312271	-0.104834	0.865159	235	215	269	213	223	256	371	336	146	241	177	138	195	133	225	280	Aalb_AdultOocyteEmbryoPharatelarvaeAssembly_022669;Aalb_AdultOocyteEmbryoPharatelarvaeAssembly_022679;Aalb_AdultOocyteEmbryoPharatelarvaeAssembly_092367;Aalb_AdultOocyteEmbryoPharatelarvaeAssembly_092368;Aalb_AdultOocyteEmbryoPharatelarvaeAssembly_220306
AAEL000427	conserved hypothetical protein [Source:VB External Description;Acc:AAEL000427]	GO:0016746_transferase activity, transferring acyl groups;GO:0003674_molecular_function;GO:0008150_biological_process	protein_coding	aag00561;aag00564;aag01100	-0.0846319	0.616768	-0.0138662	0.935705	0.122244	0.326093	0.19301	0.126273	-0.0707658	0.872778	1777	1957	2392	1450	1742	1980	2687	2410	1064	2009	1571	936	1577	1109	1407	2099	Aalb_AdultOocyteEmbryoPharatelarvaeAssembly_022783;Aalb_AdultOocyteEmbryoPharatelarvaeAssembly_022784;Aalb_AdultOocyteEmbryoPharatelarvaeAssembly_022787;Aalb_AdultOocyteEmbryoPharatelarvaeAssembly_022796;Aalb_AdultOocyteEmbryoPharatelarvaeAssembly_022805;Aalb_AdultOocyteEmbryoPharatelarvaeAssembly_022809;Aalb_AdultOocyteEmbryoPharatelarvaeAssembly_022810;Aalb_AdultOocyteEmbryoPharatelarvaeAssembl…
AAEL000428	Tryptophan 2,3-dioxygenase (TDO)(EC 1.13.11.11)(Tryptophan pyrrolase)(Tryptophanase)(Tryptophan oxygenase)(TRPO)(TO)(Tryptamin 2,3-dioxygenase) [Source:VB External Description;Acc:AAEL000428]	GO:0003674_molecular_function;GO:0043167_ion binding;GO:0005575_cellular_component;GO:0006520_cellular amino acid metabolic process;GO:0034641_cellular nitrogen compound metabolic process;GO:0044281_small molecule metabolic process;GO:0009056_catabolic process;GO:0008150_biological_process;GO:0016491_oxidoreductase activity	protein_coding	aag00380;aag01100	1.14092	7.70358e-10	0.49482	0.0169944	0.895289	6.54361e-07	0.249188	0.29034	0.646101	0.082848	1175	1118	1878	537	500	536	709	504	443	657	505	324	322	300	400	481	Aalb_AdultOocyteEmbryoPharatelarvaeAssembly_022884;Aalb_AdultOocyteEmbryoPharatelarvaeAssembly_092390;Aalb_AdultOocyteEmbryoPharatelarvaeAssembly_092391;Aalb_AdultOocyteEmbryoPharatelarvaeAssembly_092392;Aalb_AdultOocyteEmbryoPharatelarvaeAssembly_092393;Aalb_AdultOocyteEmbryoPharatelarvaeAssembly_092394
AAEL000429	hypothetical protein [Source:VB External Description;Acc:AAEL000429]	NA	protein_coding	NA	-0.164667	0.497235	-0.123055	0.584802	0.256763	0.164139	0.298374	0.117561	-0.0416114	0.962227	201	200	205	172	185	239	304	246	118	143	145	107	162	108	166	196	Aalb_AdultOocyteEmbryoPharatelarvaeAssembly_092395;Aalb_AdultOocyteEmbryoPharatelarvaeAssembly_092396;Aalb_AdultOocyteEmbryoPharatelarvaeAssembly_092397
AAEL000430	hypothetical protein [Source:VB External Description;Acc:AAEL000430]	NA	protein_coding	NA	-0.248717	0.133108	-0.100571	0.541517	-0.105317	0.489944	0.0428295	0.82439	-0.148146	0.728324	1219	1351	1495	1315	1424	1837	2122	1744	1049	1473	1307	811	1475	937	1387	1774	Aalb_AdultOocyteEmbryoPharatelarvaeAssembly_022910;Aalb_AdultOocyteEmbryoPharatelarvaeAssembly_022911;Aalb_AdultOocyteEmbryoPharatelarvaeAssembly_022912;Aalb_AdultOocyteEmbryoPharatelarvaeAssembly_022913;Aalb_AdultOocyteEmbryoPharatelarvaeAssembly_022914;Aalb_AdultOocyteEmbryoPharatelarvaeAssembly_022915;Aalb_AdultOocyteEmbryoPharatelarvaeAssembly_022916;Aalb_AdultOocyteEmbryoPharatelarvaeAssembl…
AAEL000431	conserved hypothetical protein [Source:VB External Description;Acc:AAEL000431]	NA	protein_coding	NA	0.131987	0.447249	0.282681	0.0321294	-0.110856	0.426725	0.0398382	0.826214	-0.150694	0.696943	533	614	819	417	459	515	761	637	444	677	476	399	489	333	391	634	Aalb_AdultOocyteEmbryoPharatelarvaeAssembly_092416;Aalb_AdultOocyteEmbryoPharatelarvaeAssembly_092417;Aalb_AdultOocyteEmbryoPharatelarvaeAssembly_092418;Aalb_AdultOocyteEmbryoPharatelarvaeAssembly_092419;Aalb_AdultOocyteEmbryoPharatelarvaeAssembly_092420;Aalb_AdultOocyteEmbryoPharatelarvaeAssembly_228193
AAEL000432	nucleosome assembly protein [Source:VB External Description;Acc:AAEL000432]	GO:0022607_cellular component assembly;GO:0005575_cellular_component;GO:0065003_macromolecular complex assembly;GO:0034641_cellular nitrogen compound metabolic process;GO:0005623_cell;GO:0051276_chromosome organization;GO:0008150_biological_process;GO:0005634_nucleus;GO:0006259_DNA metabolic process;GO:0005622_intracellular;GO:0043226_organelle	protein_coding	NA	-0.16995	0.817666	-0.0674781	0.921247	-0.212381	0.702558	-0.109909	0.868931	-0.102472	0.962882	20	19	26	45	19	41	51	34	32	29	32	12	42	23	34	21	Aalb_AdultOocyteEmbryoPharatelarvaeAssembly_207717
AAEL000433	glypican [Source:VB External Description;Acc:AAEL000433]	GO:0005578_proteinaceous extracellular matrix;GO:0003674_molecular_function;GO:0005576_extracellular region;GO:0005575_cellular_component;GO:0005623_cell;GO:0005886_plasma membrane	protein_coding	NA	-0.0776574	0.733144	-0.265682	0.094254	0.346164	0.0152151	0.158139	0.365406	0.188024	0.668192	612	674	744	677	674	783	997	739	412	509	474	301	628	404	575	678	Aalb_AdultOocyteEmbryoPharatelarvaeAssembly_022561;Aalb_AdultOocyteEmbryoPharatelarvaeAssembly_022562;Aalb_AdultOocyteEmbryoPharatelarvaeAssembly_022563;Aalb_AdultOocyteEmbryoPharatelarvaeAssembly_022564;Aalb_AdultOocyteEmbryoPharatelarvaeAssembly_022568;Aalb_AdultOocyteEmbryoPharatelarvaeAssembly_022569;Aalb_AdultOocyteEmbryoPharatelarvaeAssembly_022570;Aalb_AdultOocyteEmbryoPharatelarvaeAssembl…
AAEL000434	lipid a export ATP-binding/permease protein msba [Source:VB External Description;Acc:AAEL000434]	GO:0003674_molecular_function;GO:0016887_ATPase activity;GO:0034655_nucleobase-containing compound catabolic process;GO:0005575_cellular_component;GO:0034641_cellular nitrogen compound metabolic process;GO:0006810_transport;GO:0044281_small molecule metabolic process;GO:0009056_catabolic process;GO:0022857_transmembrane transporter activity;GO:0008150_biological_process;GO:0055085_transmembrane t…	protein_coding	aag02010	-0.239872	0.165137	-0.114428	0.493614	-0.270315	0.0518794	-0.14487	0.378091	-0.125444	0.791502	265	294	370	284	292	422	456	410	245	373	327	216	383	248	333	437	Aalb_AdultOocyteEmbryoPharatelarvaeAssembly_022909;Aalb_AdultOocyteEmbryoPharatelarvaeAssembly_092433;Aalb_AdultOocyteEmbryoPharatelarvaeAssembly_092434;Aalb_AdultOocyteEmbryoPharatelarvaeAssembly_092435;Aalb_AdultOocyteEmbryoPharatelarvaeAssembly_092436;Aalb_AdultOocyteEmbryoPharatelarvaeAssembly_092437;Aalb_AdultOocyteEmbryoPharatelarvaeAssembly_092438;Aalb_AdultOocyteEmbryoPharatelarvaeAssembl…
AAEL000435	THO complex, putative [Source:VB External Description;Acc:AAEL000435]	GO:0005575_cellular_component;GO:0034641_cellular nitrogen compound metabolic process;GO:0006397_mRNA processing;GO:0005623_cell;GO:0008150_biological_process;GO:0005634_nucleus;GO:0005622_intracellular;GO:0043234_protein complex;GO:0043226_organelle	protein_coding	aag03013	-0.0155429	0.947659	-0.196982	0.175848	0.186861	0.168196	0.00542151	0.980666	0.181439	0.627174	355	403	540	348	406	404	582	431	235	403	258	241	380	260	365	445	Aalb_AdultOocyteEmbryoPharatelarvaeAssembly_022746;Aalb_AdultOocyteEmbryoPharatelarvaeAssembly_022749;Aalb_AdultOocyteEmbryoPharatelarvaeAssembly_022752;Aalb_AdultOocyteEmbryoPharatelarvaeAssembly_092439;Aalb_AdultOocyteEmbryoPharatelarvaeAssembly_092440;Aalb_AdultOocyteEmbryoPharatelarvaeAssembly_092441
AAEL000436	conserved hypothetical protein [Source:VB External Description;Acc:AAEL000436]	GO:0003674_molecular_function	protein_coding	NA	-0.18272	0.251152	-0.133998	0.342523	-0.435466	0.000130192	-0.386743	0.00108394	-0.0487221	0.923775	547	543	709	480	571	707	867	703	486	841	697	437	709	584	642	1053	Aalb_AdultOocyteEmbryoPharatelarvaeAssembly_022611;Aalb_AdultOocyteEmbryoPharatelarvaeAssembly_092442;Aalb_AdultOocyteEmbryoPharatelarvaeAssembly_092443;Aalb_AdultOocyteEmbryoPharatelarvaeAssembly_092444;Aalb_AdultOocyteEmbryoPharatelarvaeAssembly_092445;Aalb_AdultOocyteEmbryoPharatelarvaeAssembly_092446
AAEL000437	conserved hypothetical protein [Source:VB External Description;Acc:AAEL000437]	GO:0003674_molecular_function	protein_coding	NA	0.217074	0.671246	0.0388808	0.937538	-0.0693099	0.875533	-0.247503	0.576627	0.178193	0.894741	30	54	84	39	30	61	68	33	30	72	38	31	32	41	40	67	Aalb_AdultOocyteEmbryoPharatelarvaeAssembly_022954;Aalb_AdultOocyteEmbryoPharatelarvaeAssembly_022955;Aalb_AdultOocyteEmbryoPharatelarvaeAssembly_092447;Aalb_AdultOocyteEmbryoPharatelarvaeAssembly_092448;Aalb_AdultOocyteEmbryoPharatelarvaeAssembly_092449;Aalb_AdultOocyteEmbryoPharatelarvaeAssembly_092450;Aalb_AdultOocyteEmbryoPharatelarvaeAssembly_092451;Aalb_AdultOocyteEmbryoPharatelarvaeAssembl…
AAEL000438	epoxide hydrolase [Source:VB External Description;Acc:AAEL000438]	GO:0003674_molecular_function;GO:0008150_biological_process	protein_coding	NA	-0.232025	0.450453	0.858612	8.45273e-05	-0.514785	0.0159967	0.575852	0.011854	-1.09064	0.00180658	110	189	222	90	199	147	216	198	109	263	209	111	95	74	108	135	Aalb_AdultOocyteEmbryoPharatelarvaeAssembly_092459;Aalb_AdultOocyteEmbryoPharatelarvaeAssembly_092460;Aalb_AdultOocyteEmbryoPharatelarvaeAssembly_092461;Aalb_AdultOocyteEmbryoPharatelarvaeAssembly_256138;Aalb_AdultOocyteEmbryoPharatelarvaeAssembly_293048;Aalb_AdultOocyteEmbryoPharatelarvaeAssembly_351027
AAEL000439	hypothetical protein [Source:VB External Description;Acc:AAEL000439]	GO:0005634_nucleus;GO:0003674_molecular_function;GO:0043167_ion binding;GO:0005575_cellular_component;GO:0005622_intracellular;GO:0005623_cell;GO:0043226_organelle	protein_coding	NA	-0.138293	0.693905	-0.491719	0.0679728	0.724366	0.00194074	0.37094	0.154435	0.353426	0.602277	66	102	108	93	83	107	140	121	34	79	41	28	76	46	77	78	Aalb_AdultOocyteEmbryoPharatelarvaeAssembly_022558;Aalb_AdultOocyteEmbryoPharatelarvaeAssembly_022559;Aalb_AdultOocyteEmbryoPharatelarvaeAssembly_022560
AAEL000440	DNA repair/transcription protein met18/mms19 [Source:VB External Description;Acc:AAEL000440]	GO:0003674_molecular_function	protein_coding	NA	-0.266353	0.0676302	0.0417057	0.801125	-0.500121	8.49597e-06	-0.192062	0.155732	-0.308059	0.237534	422	499	597	436	519	629	821	628	439	813	616	362	578	416	606	773	Aalb_AdultOocyteEmbryoPharatelarvaeAssembly_022623;Aalb_AdultOocyteEmbryoPharatelarvaeAssembly_092462;Aalb_AdultOocyteEmbryoPharatelarvaeAssembly_092463;Aalb_AdultOocyteEmbryoPharatelarvaeAssembly_092464
AAEL000441	hypothetical protein [Source:VB External Description;Acc:AAEL000441]	NA	protein_coding	NA	0.964554	0.261968	0.724737	0.294664	-1.04028	0.091201	-1.2801	0.0682291	0.239817	0.925573	14	14	14	6	2	6	17	3	26	40	8	7	21	8	12	11	Aalb_AdultOocyteEmbryoPharatelarvaeAssembly_092465;Aalb_AdultOocyteEmbryoPharatelarvaeAssembly_092466;Aalb_AdultOocyteEmbryoPharatelarvaeAssembly_092467;Aalb_AdultOocyteEmbryoPharatelarvaeAssembly_092468;Aalb_AdultOocyteEmbryoPharatelarvaeAssembly_092469;Aalb_AdultOocyteEmbryoPharatelarvaeAssembly_092470;Aalb_AdultOocyteEmbryoPharatelarvaeAssembly_295618;Aalb_AdultOocyteEmbryoPharatelarvaeAssembl…
AAEL000442	conserved hypothetical protein [Source:VB External Description;Acc:AAEL000442]	GO:0003674_molecular_function	protein_coding	NA	0.0960711	0.729698	-0.262254	0.179412	1.49897	1.38869e-21	1.14065	8.50664e-13	0.358325	0.403744	12386	13231	16004	13603	12331	12290	18282	14918	3494	4479	4229	3159	6678	3680	4890	5553	Aalb_AdultOocyteEmbryoPharatelarvaeAssembly_022654;Aalb_AdultOocyteEmbryoPharatelarvaeAssembly_092471;Aalb_AdultOocyteEmbryoPharatelarvaeAssembly_092472;Aalb_AdultOocyteEmbryoPharatelarvaeAssembly_092473;Aalb_AdultOocyteEmbryoPharatelarvaeAssembly_092474;Aalb_AdultOocyteEmbryoPharatelarvaeAssembly_092475;Aalb_AdultOocyteEmbryoPharatelarvaeAssembly_092476;Aalb_AdultOocyteEmbryoPharatelarvaeAssembl…
AAEL000444	udp-glucose glycoprotein:glucosyltransferase [Source:VB External Description;Acc:AAEL000444]	GO:0003674_molecular_function;GO:0006464_cellular protein modification process;GO:0005975_carbohydrate metabolic process;GO:0009058_biosynthetic process;GO:0016757_transferase activity, transferring glycosyl groups;GO:0008150_biological_process	protein_coding	aag04141	-0.00160701	0.994882	-0.0348003	0.836346	0.356866	0.00184062	0.323673	0.00789803	0.0331932	0.95538	1637	1904	2116	1496	1699	1660	2326	2206	982	1451	1125	850	1197	941	1261	1646	Aalb_AdultOocyteEmbryoPharatelarvaeAssembly_022596;Aalb_AdultOocyteEmbryoPharatelarvaeAssembly_022608;Aalb_AdultOocyteEmbryoPharatelarvaeAssembly_092491;Aalb_AdultOocyteEmbryoPharatelarvaeAssembly_092492;Aalb_AdultOocyteEmbryoPharatelarvaeAssembly_092493;Aalb_AdultOocyteEmbryoPharatelarvaeAssembly_197401;Aalb_AdultOocyteEmbryoPharatelarvaeAssembly_273697
AAEL000445	conserved hypothetical protein [Source:VB External Description;Acc:AAEL000445]	NA	protein_coding	NA	0.476225	0.0292751	0.183022	0.426079	0.602855	0.000772204	0.309651	0.148592	0.293203	0.577608	580	823	1150	407	452	478	710	623	255	666	317	291	396	276	303	482	Aalb_AdultOocyteEmbryoPharatelarvaeAssembly_022817;Aalb_AdultOocyteEmbryoPharatelarvaeAssembly_022818;Aalb_AdultOocyteEmbryoPharatelarvaeAssembly_022819;Aalb_AdultOocyteEmbryoPharatelarvaeAssembly_022820;Aalb_AdultOocyteEmbryoPharatelarvaeAssembly_022821;Aalb_AdultOocyteEmbryoPharatelarvaeAssembly_092494;Aalb_AdultOocyteEmbryoPharatelarvaeAssembly_092495;Aalb_AdultOocyteEmbryoPharatelarvaeAssembl…
AAEL000446	tight junction protein [Source:VB External Description;Acc:AAEL000446]	GO:0003674_molecular_function	protein_coding	NA	-0.255964	0.183863	-0.061616	0.757823	-0.520127	0.000224539	-0.325778	0.0392424	-0.194348	0.668192	565	574	691	530	591	781	996	772	547	980	851	390	952	512	649	1068	Aalb_AdultOocyteEmbryoPharatelarvaeAssembly_022630;Aalb_AdultOocyteEmbryoPharatelarvaeAssembly_022631;Aalb_AdultOocyteEmbryoPharatelarvaeAssembly_022633;Aalb_AdultOocyteEmbryoPharatelarvaeAssembly_022640;Aalb_AdultOocyteEmbryoPharatelarvaeAssembly_022641;Aalb_AdultOocyteEmbryoPharatelarvaeAssembly_022642;Aalb_AdultOocyteEmbryoPharatelarvaeAssembly_022643;Aalb_AdultOocyteEmbryoPharatelarvaeAssembl…
AAEL000448	conserved hypothetical protein [Source:VB External Description;Acc:AAEL000448]	NA	protein_coding	NA	-0.311322	0.031324	-0.122862	0.41116	-0.285067	0.0216353	-0.0966067	0.548647	-0.18846	0.591772	379	437	502	380	466	534	687	641	344	534	444	318	571	379	453	577	Aalb_AdultOocyteEmbryoPharatelarvaeAssembly_022824;Aalb_AdultOocyteEmbryoPharatelarvaeAssembly_092531;Aalb_AdultOocyteEmbryoPharatelarvaeAssembly_092532;Aalb_AdultOocyteEmbryoPharatelarvaeAssembly_092533;Aalb_AdultOocyteEmbryoPharatelarvaeAssembly_092534
AAEL000450	ras GTPase activating protein [Source:VB External Description;Acc:AAEL000450]	GO:0007165_signal transduction;GO:0003674_molecular_function;GO:0005575_cellular_component;GO:0005623_cell;GO:0008150_biological_process;GO:0030234_enzyme regulator activity;GO:0005622_intracellular;GO:0008289_lipid binding	protein_coding	NA	-0.0885538	0.693196	-0.17326	0.307119	0.0794374	0.649041	-0.00526855	0.983167	0.0847059	0.884408	521	598	618	502	552	635	789	665	432	456	460	310	567	378	481	711	Aalb_AdultOocyteEmbryoPharatelarvaeAssembly_022829;Aalb_AdultOocyteEmbryoPharatelarvaeAssembly_022830;Aalb_AdultOocyteEmbryoPharatelarvaeAssembly_022832;Aalb_AdultOocyteEmbryoPharatelarvaeAssembly_092537;Aalb_AdultOocyteEmbryoPharatelarvaeAssembly_092538;Aalb_AdultOocyteEmbryoPharatelarvaeAssembly_092539;Aalb_AdultOocyteEmbryoPharatelarvaeAssembly_092540;Aalb_AdultOocyteEmbryoPharatelarvaeAssembl…
AAEL000451	beta1,4 mannosyltransferase [Source:VB External Description;Acc:AAEL000451]	GO:0003674_molecular_function;GO:0016757_transferase activity, transferring glycosyl groups	protein_coding	aag00510;aag01100	0.00746984	0.97994	0.0415371	0.856661	0.545002	0.000263098	0.579069	0.00015002	-0.0340673	0.965178	413	404	564	268	390	353	599	447	194	367	191	147	242	177	219	316	Aalb_AdultOocyteEmbryoPharatelarvaeAssembly_022599;Aalb_AdultOocyteEmbryoPharatelarvaeAssembly_022610;Aalb_AdultOocyteEmbryoPharatelarvaeAssembly_022615;Aalb_AdultOocyteEmbryoPharatelarvaeAssembly_092545;Aalb_AdultOocyteEmbryoPharatelarvaeAssembly_092546
AAEL000452	histone acetyltransferase gcn5 [Source:VB External Description;Acc:AAEL000452]	GO:0016746_transferase activity, transferring acyl groups;GO:0003674_molecular_function;GO:0005575_cellular_component;GO:0006464_cellular protein modification process;GO:0005623_cell;GO:0051276_chromosome organization;GO:0008150_biological_process;GO:0005634_nucleus;GO:0005622_intracellular;GO:0043226_organelle	protein_coding	aag04330	-0.125569	0.567214	-0.223404	0.194149	0.162083	0.335592	0.064248	0.761846	0.0978347	0.867124	267	292	410	275	300	360	478	355	148	349	233	165	335	170	300	341	Aalb_AdultOocyteEmbryoPharatelarvaeAssembly_022712;Aalb_AdultOocyteEmbryoPharatelarvaeAssembly_022713;Aalb_AdultOocyteEmbryoPharatelarvaeAssembly_092547;Aalb_AdultOocyteEmbryoPharatelarvaeAssembly_092548
AAEL000454	isocitrate dehydrogenase [Source:VB External Description;Acc:AAEL000454]	GO:0051186_cofactor metabolic process;GO:0003674_molecular_function;GO:0016491_oxidoreductase activity;GO:0043167_ion binding;GO:0006091_generation of precursor metabolites and energy;GO:0009056_catabolic process;GO:0008150_biological_process	protein_coding	aag00020;aag01100;aag01200;aag01210;aag01230	0.363208	0.0761195	0.238577	0.208095	-0.0310506	0.888904	-0.155681	0.466308	0.12463	0.841625	2245	2535	4016	1373	1752	1942	2799	1914	1587	3080	1788	1544	1807	1365	1611	2755	Aalb_AdultOocyteEmbryoPharatelarvaeAssembly_022860;Aalb_AdultOocyteEmbryoPharatelarvaeAssembly_022861;Aalb_AdultOocyteEmbryoPharatelarvaeAssembly_092549;Aalb_AdultOocyteEmbryoPharatelarvaeAssembly_092550;Aalb_AdultOocyteEmbryoPharatelarvaeAssembly_092551;Aalb_AdultOocyteEmbryoPharatelarvaeAssembly_092552;Aalb_AdultOocyteEmbryoPharatelarvaeAssembly_092554;Aalb_AdultOocyteEmbryoPharatelarvaeAssembl…
AAEL000455	conserved hypothetical protein [Source:VB Externo_desl Description;Acc:AAEL000455]	NA	protein_coding	NA	0.220704	0.705635	0.800722	0.0672285	0.119713	0.804359	0.699731	0.116579	-0.580018	0.600638	26	42	64	23	46	27	35	30	20	49	24	19	10	14	16	30	Aalb_AdultOocyteEmbryoPharatelarvaeAssembly_092555;Aalb_AdultOocyteEmbryoPharatelarvaeAssembly_254100
AAEL000456	conserved hypothetical protein [Source:VB Externo_desl Description;Acc:AAEL000456]	GO:0003674_molecular_function;GO:0043167_ion binding	protein_coding	NA	-0.214738	0.401312	-0.0306964	0.919891	0.225191	0.292791	0.409234	0.0428646	-0.184042	0.784134	90	101	139	79	110	118	147	141	68	91	73	43	90	60	62	100	Aalb_AdultOocyteEmbryoPharatelarvaeAssembly_092556;Aalb_AdultOocyteEmbryoPharatelarvaeAssembly_092557
AAEL000457	conserved hypothetical protein [Source:VB External Description;Acc:AAEL000457]	NA	protein_coding	NA	0.529949	0.459858	0.50053	0.419337	0.13313	0.838655	0.10371	0.895319	0.0294197	0.992519	62	44	50	22	51	18	52	13	23	68	38	10	16	27	26	28	Aalb_AdultOocyteEmbryoPharatelarvaeAssembly_092558
AAEL000458	conserved hypothetical protein [Source:VB External Description;Acc:AAEL000458]	NA	protein_coding	NA	0.438133	0.0362595	0.584681	0.00115301	-0.153031	0.447604	-0.00648311	0.98354	-0.146548	0.818928	656	811	1260	476	573	552	666	693	493	1136	662	502	441	378	429	796	Aalb_AdultOocyteEmbryoPharatelarvaeAssembly_022757;Aalb_AdultOocyteEmbryoPharatelarvaeAssembly_022760;Aalb_AdultOocyteEmbryoPharatelarvaeAssembly_022761;Aalb_AdultOocyteEmbryoPharatelarvaeAssembly_022762;Aalb_AdultOocyteEmbryoPharatelarvaeAssembly_022763;Aalb_AdultOocyteEmbryoPharatelarvaeAssembly_022772;Aalb_AdultOocyteEmbryoPharatelarvaeAssembly_092559;Aalb_AdultOocyteEmbryoPharatelarvaeAssembl…
AAEL000459	conserved hypothetical protein [Source:VB External Description;Acc:AAEL000459]	GO:0003674_molecular_function;GO:0005575_cellular_component;GO:0005794_Golgi apparatus;GO:0006810_transport;GO:0005737_cytoplasm;GO:0005623_cell;GO:0022857_transmembrane transporter activity;GO:0008150_biological_process;GO:0005622_intracellular;GO:0043226_organelle	protein_coding	NA	-0.322831	0.0154778	-0.329124	0.00660373	0.0730762	0.601252	0.0667831	0.678979	0.00629311	0.99332	1807	1978	2509	1883	2326	2627	3537	2844	1329	1997	1705	1140	2413	1592	2050	2547	Aalb_AdultOocyteEmbryoPharatelarvaeAssembly_092561;Aalb_AdultOocyteEmbryoPharatelarvaeAssembly_092562;Aalb_AdultOocyteEmbryoPharatelarvaeAssembly_092563;Aalb_AdultOocyteEmbryoPharatelarvaeAssembly_274088;Aalb_AdultOocyteEmbryoPharatelarvaeAssembly_385323
AAEL000460	conserved hypothetical protein [Source:VB External Description;Acc:AAEL000460]	GO:0005575_cellular_component	protein_coding	NA	-0.200855	0.173575	-0.189012	0.150621	0.0196084	0.900649	0.0314515	0.855719	-0.0118431	0.983769	451	473	598	370	509	574	678	611	316	456	416	277	473	340	456	597	Aalb_AdultOocyteEmbryoPharatelarvaeAssembly_022822;Aalb_AdultOocyteEmbryoPharatelarvaeAssembly_022823;Aalb_AdultOocyteEmbryoPharatelarvaeAssembly_092564;Aalb_AdultOocyteEmbryoPharatelarvaeAssembly_092565;Aalb_AdultOocyteEmbryoPharatelarvaeAssembly_092566;Aalb_AdultOocyteEmbryoPharatelarvaeAssembly_092567;Aalb_AdultOocyteEmbryoPharatelarvaeAssembly_337988
AAEL000461	conserved hypothetical protein [Source:VB External Description;Acc:AAEL000461]	NA	protein_coding	NA	-0.081701	0.639527	0.122266	0.376134	-0.0448672	0.75543	0.1591	0.237244	-0.203967	0.502321	817	874	1040	769	791	1000	1320	1005	600	944	776	548	818	558	709	824	Aalb_AdultOocyteEmbryoPharatelarvaeAssembly_022838;Aalb_AdultOocyteEmbryoPharatelarvaeAssembly_022839;Aalb_AdultOocyteEmbryoPharatelarvaeAssembly_022840;Aalb_AdultOocyteEmbryoPharatelarvaeAssembly_022841;Aalb_AdultOocyteEmbryoPharatelarvaeAssembly_022842;Aalb_AdultOocyteEmbryoPharatelarvaeAssembly_022843;Aalb_AdultOocyteEmbryoPharatelarvaeAssembly_022844;Aalb_AdultOocyteEmbryoPharatelarvaeAssembl…
AAEL000463	hypothetical protein [Source:VB External Description;Acc:AAEL000463]	NA	protein_coding	NA	-0.100686	0.665444	-0.218382	0.221656	0.204963	0.221066	0.0872673	0.678979	0.117696	0.836024	243	270	314	232	213	310	399	341	180	252	191	111	274	166	226	277	Aalb_AdultOocyteEmbryoPharatelarvaeAssembly_022618;Aalb_AdultOocyteEmbryoPharatelarvaeAssembly_022619;Aalb_AdultOocyteEmbryoPharatelarvaeAssembly_022620;Aalb_AdultOocyteEmbryoPharatelarvaeAssembly_022621
AAEL000464	conserved hypothetical protein [Source:VB External Description;Acc:AAEL000464]	NA	protein_coding	NA	0.909485	0.0230681	0.800627	0.0457522	0.364678	0.336335	0.255819	0.616249	0.108859	0.950422	31	41	67	49	27	15	30	37	22	53	28	16	17	15	17	24	Aalb_AdultOocyteEmbryoPharatelarvaeAssembly_092584;Aalb_AdultOocyteEmbryoPharatelarvaeAssembly_393457
AAEL000465	conserved hypothetical protein [Source:VB External Description;Acc:AAEL000465]	GO:0003674_molecular_function;GO:0016491_oxidoreductase activity;GO:0008150_biological_process	protein_coding	NA	-0.00604027	0.988712	-0.0124673	0.970711	0.0886712	0.755525	0.0822441	0.8005	0.00642706	0.995995	75	73	110	68	72	80	104	102	62	83	43	51	66	52	66	86	Aalb_AdultOocyteEmbryoPharatelarvaeAssembly_092585;Aalb_AdultOocyteEmbryoPharatelarvaeAssembly_092586;Aalb_AdultOocyteEmbryoPharatelarvaeAssembly_092587
AAEL000466	voltage and ligand gated potassium channel [Source:VB External Description;Acc:AAEL000466]	GO:0007165_signal transduction;GO:0003674_molecular_function;GO:0005575_cellular_component;GO:0004871_signal transducer activity;GO:0006810_transport;GO:0022857_transmembrane transporter activity;GO:0008150_biological_process;GO:0016301_kinase activity;GO:0055085_transmembrane transport	protein_coding	NA	0.145283	0.776883	-0.416015	0.280633	0.32508	0.379623	-0.236218	0.577887	0.561298	0.519543	31	47	56	43	41	49	48	36	32	40	24	16	49	41	36	35	Aalb_AdultOocyteEmbryoPharatelarvaeAssembly_022889;Aalb_AdultOocyteEmbryoPharatelarvaeAssembly_022890;Aalb_AdultOocyteEmbryoPharatelarvaeAssembly_022891;Aalb_AdultOocyteEmbryoPharatelarvaeAssembly_022892;Aalb_AdultOocyteEmbryoPharatelarvaeAssembly_022893;Aalb_AdultOocyteEmbryoPharatelarvaeAssembly_022894;Aalb_AdultOocyteEmbryoPharatelarvaeAssembly_022895;Aalb_AdultOocyteEmbryoPharatelarvaeAssembl…
AAEL000467	mitochondrial ribosomal protein, L49, putative [Source:VB External Description;Acc:AAEL000467]	GO:0003674_molecular_function;GO:0005575_cellular_component;GO:0005737_cytoplasm;GO:0005623_cell;GO:0009058_biosynthetic process;GO:0008150_biological_process;GO:0003735_structural constituent of ribosome;GO:0005840_ribosome;GO:0005198_structural molecule activity;GO:0005622_intracellular;GO:0006412_translation;GO:0043226_organelle	protein_coding	NA	0.247333	0.290204	-0.361388	0.100281	1.10797	1.46788e-10	0.499254	0.00816077	0.608721	0.0917555	159	185	275	142	146	161	192	192	62	84	60	65	95	68	105	125	Aalb_AdultOocyteEmbryoPharatelarvaeAssembly_022936;Aalb_AdultOocyteEmbryoPharatelarvaeAssembly_022937;Aalb_AdultOocyteEmbryoPharatelarvaeAssembly_022938;Aalb_AdultOocyteEmbryoPharatelarvaeAssembly_022939;Aalb_AdultOocyteEmbryoPharatelarvaeAssembly_022940;Aalb_AdultOocyteEmbryoPharatelarvaeAssembly_022949;Aalb_AdultOocyteEmbryoPharatelarvaeAssembly_022950;Aalb_AdultOocyteEmbryoPharatelarvaeAssembl…
AAEL000468	NA	NA	protein_coding	NA	-0.262399	0.491769	-0.150595	0.673157	-0.00183385	0.996105	0.10997	0.771271	-0.111804	0.9218	72	70	74	76	105	88	123	74	61	72	42	55	80	52	71	88	Aalb_AdultOocyteEmbryoPharatelarvaeAssembly_022759;Aalb_AdultOocyteEmbryoPharatelarvaeAssembly_022767
AAEL000469	conserved hypothetical protein [Source:VB External Description;Acc:AAEL000469]	GO:0003674_molecular_function;GO:0043167_ion binding	protein_coding	NA	-0.262482	0.0957008	-0.16632	0.257391	-0.174609	0.199656	-0.0784469	0.653253	-0.0961625	0.838442	1804	2094	2714	1983	2227	2866	3600	2710	1734	2308	2203	1386	2417	1731	2321	3162	Aalb_AdultOocyteEmbryoPharatelarvaeAssembly_022660;Aalb_AdultOocyteEmbryoPharatelarvaeAssembly_022661;Aalb_AdultOocyteEmbryoPharatelarvaeAssembly_022662;Aalb_AdultOocyteEmbryoPharatelarvaeAssembly_022663;Aalb_AdultOocyteEmbryoPharatelarvaeAssembly_022664;Aalb_AdultOocyteEmbryoPharatelarvaeAssembly_022668;Aalb_AdultOocyteEmbryoPharatelarvaeAssembly_022670;Aalb_AdultOocyteEmbryoPharatelarvaeAssembl…
AAEL000471	monocarboxylate transporter [Source:VB External Description;Acc:AAEL000471]	GO:0005575_cellular_component;GO:0055085_transmembrane transport;GO:0006810_transport;GO:0008150_biological_process	protein_coding	NA	0.4171	0.105492	0.775042	0.000498662	2.00444	2.59353e-25	2.36238	4.16237e-33	-0.357941	0.540806	856	1323	2001	698	873	985	1169	788	138	361	310	145	146	97	132	234	Aalb_AdultOocyteEmbryoPharatelarvaeAssembly_022790;Aalb_AdultOocyteEmbryoPharatelarvaeAssembly_022798;Aalb_AdultOocyteEmbryoPharatelarvaeAssembly_022811;Aalb_AdultOocyteEmbryoPharatelarvaeAssembly_092617;Aalb_AdultOocyteEmbryoPharatelarvaeAssembly_092618;Aalb_AdultOocyteEmbryoPharatelarvaeAssembly_092619;Aalb_AdultOocyteEmbryoPharatelarvaeAssembly_092620;Aalb_AdultOocyteEmbryoPharatelarvaeAssembl…
AAEL000472	zinc finger protein, putative [Source:VB External Description;Acc:AAEL000472]	GO:0003674_molecular_function;GO:0043167_ion binding	protein_coding	NA	0.196928	0.49751	0.00188632	0.995098	0.264233	0.23416	0.0691915	0.818771	0.195041	0.78747	104	129	215	105	118	115	164	122	65	148	77	72	123	60	85	133	Aalb_AdultOocyteEmbryoPharatelarvaeAssembly_092623;Aalb_AdultOocyteEmbryoPharatelarvaeAssembly_092624
AAEL000474	conserved hypothetical protein [Source:VB External Description;Acc:AAEL000474]	GO:0005575_cellular_component;GO:0055085_transmembrane transport;GO:0006810_transport;GO:0008150_biological_process	protein_coding	NA	0.611508	0.332225	1.12486	0.0312315	-0.0917781	0.879978	0.421572	0.514324	-0.51335	0.742961	32	42	33	9	23	14	30	15	10	41	23	24	15	11	5	18	Aalb_AdultOocyteEmbryoPharatelarvaeAssembly_022786;Aalb_AdultOocyteEmbryoPharatelarvaeAssembly_022788;Aalb_AdultOocyteEmbryoPharatelarvaeAssembly_022793;Aalb_AdultOocyteEmbryoPharatelarvaeAssembly_022794;Aalb_AdultOocyteEmbryoPharatelarvaeAssembly_022797;Aalb_AdultOocyteEmbryoPharatelarvaeAssembly_022800;Aalb_AdultOocyteEmbryoPharatelarvaeAssembly_022801;Aalb_AdultOocyteEmbryoPharatelarvaeAssembl…
AAEL000475	conserved hypothetical protein [Source:VB External Description;Acc:AAEL000475]	GO:0003674_molecular_function;NA_NA	protein_coding	aag03040	-0.122975	0.536414	-0.319059	0.0316752	0.0753173	0.65594	-0.120767	0.487372	0.196084	0.628111	247	272	365	240	276	293	397	376	199	262	230	147	283	229	294	353	Aalb_AdultOocyteEmbryoPharatelarvaeAssembly_008546;Aalb_AdultOocyteEmbryoPharatelarvaeAssembly_092633;Aalb_AdultOocyteEmbryoPharatelarvaeAssembly_092634;Aalb_AdultOocyteEmbryoPharatelarvaeAssembly_092635;Aalb_AdultOocyteEmbryoPharatelarvaeAssembly_092636;Aalb_AdultOocyteEmbryoPharatelarvaeAssembly_404623
AAEL000476	conserved hypothetical protein [Source:VB External Description;Acc:AAEL000476]	NA	protein_coding	NA	0.0541686	0.887511	0.01841	0.956698	0.085555	0.762034	0.0497964	0.881985	0.0357586	0.976145	74	98	96	84	65	89	132	94	59	73	80	50	85	53	71	80	Aalb_AdultOocyteEmbryoPharatelarvaeAssembly_092637;Aalb_AdultOocyteEmbryoPharatelarvaeAssembly_092638;Aalb_AdultOocyteEmbryoPharatelarvaeAssembly_092639
AAEL000477	NADPH FAD oxidoreductase [Source:VB External Description;Acc:AAEL000477]	GO:0003674_molecular_function;GO:0016491_oxidoreductase activity;GO:0008150_biological_process	protein_coding	NA	-0.00353945	0.990454	-0.310433	0.0622312	0.247287	0.120698	-0.0596067	0.78101	0.306894	0.415093	249	300	362	277	298	313	370	324	157	241	214	174	262	182	292	366	Aalb_AdultOocyteEmbryoPharatelarvaeAssembly_008616;Aalb_AdultOocyteEmbryoPharatelarvaeAssembly_008617;Aalb_AdultOocyteEmbryoPharatelarvaeAssembly_008618;Aalb_AdultOocyteEmbryoPharatelarvaeAssembly_008619;Aalb_AdultOocyteEmbryoPharatelarvaeAssembly_092640;Aalb_AdultOocyteEmbryoPharatelarvaeAssembly_092641
AAEL000478	Sm protein G, putative [Source:VB External Description;Acc:AAEL000478]	NA	protein_coding	aag03018	-0.0742687	0.840454	-0.341663	0.193522	0.285666	0.254485	0.018272	0.960458	0.267394	0.712768	101	99	153	88	109	96	140	160	39	102	81	64	89	67	117	127	Aalb_AdultOocyteEmbryoPharatelarvaeAssembly_092642
AAEL000479	conserved hypothetical protein [Source:VB External Description;Acc:AAEL000479]	GO:0003674_molecular_function	protein_coding	NA	0.125415	0.809321	0.545549	0.124811	-0.436333	0.1916	-0.0161994	0.97669	-0.420134	0.666615	33	47	65	26	31	46	64	29	26	77	43	37	27	33	32	42	Aalb_AdultOocyteEmbryoPharatelarvaeAssembly_092643;Aalb_AdultOocyteEmbryoPharatelarvaeAssembly_092644;Aalb_AdultOocyteEmbryoPharatelarvaeAssembly_092645;Aalb_AdultOocyteEmbryoPharatelarvaeAssembly_092646;Aalb_AdultOocyteEmbryoPharatelarvaeAssembly_092647;Aalb_AdultOocyteEmbryoPharatelarvaeAssembly_092648;Aalb_AdultOocyteEmbryoPharatelarvaeAssembly_092649;Aalb_AdultOocyteEmbryoPharatelarvaeAssembl…
AAEL000481	rab3 interacting molecule [Source:VB External Description;Acc:AAEL000481]	GO:0003674_molecular_function;GO:0043167_ion binding;GO:0006810_transport;GO:0019899_enzyme binding;GO:0008150_biological_process	protein_coding	NA	-0.206083	0.806127	0.427222	0.510949	-0.531463	0.359486	0.101842	0.897897	-0.633306	0.69755	8	16	12	5	6	19	19	8	13	11	10	11	10	6	13	9	Aalb_AdultOocyteEmbryoPharatelarvaeAssembly_008458;Aalb_AdultOocyteEmbryoPharatelarvaeAssembly_008460;Aalb_AdultOocyteEmbryoPharatelarvaeAssembly_092652
AAEL000483	exostosin-2 [Source:VB External Description;Acc:AAEL000483]	GO:0005783_endoplasmic reticulum;GO:0003674_molecular_function;GO:0005575_cellular_component;GO:0005737_cytoplasm;GO:0005623_cell;GO:0016757_transferase activity, transferring glycosyl groups;GO:0005622_intracellular;GO:0043226_organelle	protein_coding	aag00534;aag01100	0.113242	0.578184	-0.151623	0.395991	0.686338	2.25504e-07	0.421473	0.0031547	0.264865	0.476206	301	368	419	327	263	352	428	406	152	233	183	131	216	162	199	288	Aalb_AdultOocyteEmbryoPharatelarvaeAssembly_008456;Aalb_AdultOocyteEmbryoPharatelarvaeAssembly_092653;Aalb_AdultOocyteEmbryoPharatelarvaeAssembly_092654;Aalb_AdultOocyteEmbryoPharatelarvaeAssembly_092655
AAEL000484	conserved hypothetical protein [Source:VB External Description;Acc:AAEL000484]	NA	protein_coding	NA	-0.126851	0.922148	-0.307052	0.768924	0.86547	0.293001	0.685269	0.463857	0.180201	0.961836	19	11	25	13	47	4	21	4	9	11	9	1	11	8	12	8	Aalb_AdultOocyteEmbryoPharatelarvaeAssembly_008620;Aalb_AdultOocyteEmbryoPharatelarvaeAssembly_092656
AAEL000485	paramyosin, putative [Source:VB External Description;Acc:AAEL000485]	GO:0003674_molecular_function;GO:0043167_ion binding	protein_coding	NA	-0.112913	0.475469	-0.172673	0.166708	0.214906	0.0563593	0.155146	0.229327	0.0597603	0.892546	1378	1485	1832	1068	1449	1564	2000	1781	823	1357	1065	688	1288	840	1082	1747	Aalb_AdultOocyteEmbryoPharatelarvaeAssembly_008432;Aalb_AdultOocyteEmbryoPharatelarvaeAssembly_008434;Aalb_AdultOocyteEmbryoPharatelarvaeAssembly_008435;Aalb_AdultOocyteEmbryoPharatelarvaeAssembly_008438;Aalb_AdultOocyteEmbryoPharatelarvaeAssembly_008445;Aalb_AdultOocyteEmbryoPharatelarvaeAssembly_008450;Aalb_AdultOocyteEmbryoPharatelarvaeAssembly_092657;Aalb_AdultOocyteEmbryoPharatelarvaeAssembl…
AAEL000486	chaperonin [Source:VB External Description;Acc:AAEL000486]	GO:0003674_molecular_function;GO:0005575_cellular_component;GO:0005737_cytoplasm;GO:0005623_cell;GO:0008150_biological_process;GO:0006457_protein folding;GO:0005622_intracellular;GO:0051082_unfolded protein binding	protein_coding	NA	-0.0498937	0.790242	-0.136454	0.306641	-0.361839	0.000943826	-0.4484	4.72372e-05	0.0865606	0.837685	2098	2466	3097	1777	2056	2782	3246	2564	1957	3196	2565	1797	3043	2120	2620	3888	Aalb_AdultOocyteEmbryoPharatelarvaeAssembly_008542;Aalb_AdultOocyteEmbryoPharatelarvaeAssembly_008550;Aalb_AdultOocyteEmbryoPharatelarvaeAssembly_008553;Aalb_AdultOocyteEmbryoPharatelarvaeAssembly_008555;Aalb_AdultOocyteEmbryoPharatelarvaeAssembly_008564;Aalb_AdultOocyteEmbryoPharatelarvaeAssembly_008569;Aalb_AdultOocyteEmbryoPharatelarvaeAssembly_008580;Aalb_AdultOocyteEmbryoPharatelarvaeAssembl…
AAEL000487	hypothetical protein [Source:VB External Description;Acc:AAEL000487]	GO:0003674_molecular_function	protein_coding	NA	-0.0894964	0.7042	0.10051	0.621296	0.0643261	0.737142	0.254332	0.140393	-0.190006	0.693975	155	195	275	166	192	199	268	257	117	205	158	115	148	102	152	218	Aalb_AdultOocyteEmbryoPharatelarvaeAssembly_008499;Aalb_AdultOocyteEmbryoPharatelarvaeAssembly_008500;Aalb_AdultOocyteEmbryoPharatelarvaeAssembly_008502;Aalb_AdultOocyteEmbryoPharatelarvaeAssembly_008503;Aalb_AdultOocyteEmbryoPharatelarvaeAssembly_008504;Aalb_AdultOocyteEmbryoPharatelarvaeAssembly_008505;Aalb_AdultOocyteEmbryoPharatelarvaeAssembly_008506;Aalb_AdultOocyteEmbryoPharatelarvaeAssembl…
AAEL000488	conserved hypothetical protein [Source:VB External Description;Acc:AAEL000488]	GO:0003674_molecular_function	protein_coding	NA	0.0572328	0.777876	0.133897	0.363046	-0.573817	5.96068e-07	-0.497153	3.21362e-05	-0.0766641	0.877422	796	738	1015	719	651	964	1034	816	792	1367	1046	694	1004	729	888	1306	Aalb_AdultOocyteEmbryoPharatelarvaeAssembly_092671;Aalb_AdultOocyteEmbryoPharatelarvaeAssembly_092672;Aalb_AdultOocyteEmbryoPharatelarvaeAssembly_092673;Aalb_AdultOocyteEmbryoPharatelarvaeAssembly_092674;Aalb_AdultOocyteEmbryoPharatelarvaeAssembly_254712;Aalb_AdultOocyteEmbryoPharatelarvaeAssembly_271354;Aalb_AdultOocyteEmbryoPharatelarvaeAssembly_336509;Aalb_AdultOocyteEmbryoPharatelarvaeAssembl…
AAEL000489	P21-activated kinase, pak [Source:VB External Description;Acc:AAEL000489]	GO:0016301_kinase activity;GO:0003674_molecular_function;GO:0006464_cellular protein modification process;GO:0008150_biological_process	protein_coding	NA	0.151535	0.829481	0.757316	0.114409	-0.447721	0.337286	0.15806	0.805385	-0.60578	0.633059	25	25	28	8	16	26	30	12	26	27	26	12	10	10	14	27	Aalb_AdultOocyteEmbryoPharatelarvaeAssembly_008603;Aalb_AdultOocyteEmbryoPharatelarvaeAssembly_008604;Aalb_AdultOocyteEmbryoPharatelarvaeAssembly_008605;Aalb_AdultOocyteEmbryoPharatelarvaeAssembly_008606;Aalb_AdultOocyteEmbryoPharatelarvaeAssembly_008607;Aalb_AdultOocyteEmbryoPharatelarvaeAssembly_008608;Aalb_AdultOocyteEmbryoPharatelarvaeAssembly_008609;Aalb_AdultOocyteEmbryoPharatelarvaeAssembl…
AAEL000493	heparan sulphate 6-o-sulfotransferase [Source:VB External Description;Acc:AAEL000493]	GO:0003674_molecular_function;GO:0005575_cellular_component	protein_coding	NA	0.392893	0.252177	0.0223074	0.960327	0.906521	0.000659948	0.535935	0.0823109	0.370586	0.66557	66	73	108	49	61	61	69	50	24	34	28	34	41	23	32	38	Aalb_AdultOocyteEmbryoPharatelarvaeAssembly_092680;Aalb_AdultOocyteEmbryoPharatelarvaeAssembly_092681
AAEL000498	defective proboscis extension response, putative [Source:VB External Description;Acc:AAEL000498]	GO:0003674_molecular_function	protein_coding	NA	0.46136	0.479791	0.0777701	0.908126	-0.202016	0.710101	-0.585605	0.278313	0.383589	0.812095	13	13	12	15	8	13	15	7	6	16	14	13	11	10	11	20	Aalb_AdultOocyteEmbryoPharatelarvaeAssembly_008419;Aalb_AdultOocyteEmbryoPharatelarvaeAssembly_008420;Aalb_AdultOocyteEmbryoPharatelarvaeAssembly_008421;Aalb_AdultOocyteEmbryoPharatelarvaeAssembly_008423;Aalb_AdultOocyteEmbryoPharatelarvaeAssembly_008424;Aalb_AdultOocyteEmbryoPharatelarvaeAssembly_092684;Aalb_AdultOocyteEmbryoPharatelarvaeAssembly_092685;Aalb_AdultOocyteEmbryoPharatelarvaeAssembl…
AAEL000500	conserved hypothetical protein [Source:VB External Description;Acc:AAEL000500]	NA	protein_coding	NA	3.59866	8.55906e-11	2.1282	0.000101775	1.80141	0.000539507	0.330954	0.653523	1.47045	0.194432	3558	4242	5944	839	400	56	408	377	923	684	993	424	177	271	136	137	Aalb_AdultOocyteEmbryoPharatelarvaeAssembly_008523;Aalb_AdultOocyteEmbryoPharatelarvaeAssembly_008524;Aalb_AdultOocyteEmbryoPharatelarvaeAssembly_008525;Aalb_AdultOocyteEmbryoPharatelarvaeAssembly_008534;Aalb_AdultOocyteEmbryoPharatelarvaeAssembly_092686;Aalb_AdultOocyteEmbryoPharatelarvaeAssembly_362065
AAEL000502	NADPH FAD oxidoreductase [Source:VB External Description;Acc:AAEL000502]	GO:0003674_molecular_function;GO:0016491_oxidoreductase activity;GO:0008150_biological_process	protein_coding	NA	-0.277	0.185018	-0.2347	0.220242	0.149429	0.43489	0.191729	0.327545	-0.0422999	0.959995	190	203	266	193	229	276	334	297	148	202	134	120	260	128	173	241	Aalb_AdultOocyteEmbryoPharatelarvaeAssembly_092687;Aalb_AdultOocyteEmbryoPharatelarvaeAssembly_092688;Aalb_AdultOocyteEmbryoPharatelarvaeAssembly_092689;Aalb_AdultOocyteEmbryoPharatelarvaeAssembly_092690;Aalb_AdultOocyteEmbryoPharatelarvaeAssembly_092691;Aalb_AdultOocyteEmbryoPharatelarvaeAssembly_372357
AAEL000503	hypothetical protein [Source:VB External Description;Acc:AAEL000503]	NA	protein_coding	NA	0.151784	0.794221	-0.0870173	0.888823	0.746815	0.0601076	0.508014	0.265008	0.238801	0.877877	22	25	31	23	18	30	22	29	8	17	15	8	10	15	16	14	Aalb_AdultOocyteEmbryoPharatelarvaeAssembly_008517;Aalb_AdultOocyteEmbryoPharatelarvaeAssembly_008518;Aalb_AdultOocyteEmbryoPharatelarvaeAssembly_008520
AAEL000504	conserved hypothetical protein [Source:VB External Description;Acc:AAEL000504]	GO:0003674_molecular_function	protein_coding	NA	0.345834	0.697482	0.212489	0.79578	0.111403	0.884605	-0.0219421	0.983167	0.133345	0.962882	18	5	11	13	10	5	13	14	6	17	4	9	8	10	7	8	Aalb_AdultOocyteEmbryoPharatelarvaeAssembly_008632;Aalb_AdultOocyteEmbryoPharatelarvaeAssembly_008633;Aalb_AdultOocyteEmbryoPharatelarvaeAssembly_008634;Aalb_AdultOocyteEmbryoPharatelarvaeAssembly_008635;Aalb_AdultOocyteEmbryoPharatelarvaeAssembly_008636;Aalb_AdultOocyteEmbryoPharatelarvaeAssembly_008637;Aalb_AdultOocyteEmbryoPharatelarvaeAssembly_008638;Aalb_AdultOocyteEmbryoPharatelarvaeAssembl…
AAEL000505	conserved hypothetical protein [Source:VB External Description;Acc:AAEL000505]	GO:0003674_molecular_function	protein_coding	NA	0.430307	0.113973	0.755942	0.00075776	0.0363107	0.900518	0.361946	0.153314	-0.325635	0.607421	221	385	488	203	188	214	312	317	155	472	220	169	188	105	137	215	Aalb_AdultOocyteEmbryoPharatelarvaeAssembly_008412;Aalb_AdultOocyteEmbryoPharatelarvaeAssembly_008413;Aalb_AdultOocyteEmbryoPharatelarvaeAssembly_092698;Aalb_AdultOocyteEmbryoPharatelarvaeAssembly_092699;Aalb_AdultOocyteEmbryoPharatelarvaeAssembly_092700;Aalb_AdultOocyteEmbryoPharatelarvaeAssembly_092701;Aalb_AdultOocyteEmbryoPharatelarvaeAssembly_092702;Aalb_AdultOocyteEmbryoPharatelarvaeAssembl…
AAEL000508	fibrinogen and fibronectin [Source:VB External Description;Acc:AAEL000508]	NA	protein_coding	NA	0.579591	0.18208	0.500431	0.206174	-0.0432207	0.922392	-0.12238	0.814313	0.0791595	0.962721	33	31	47	17	20	18	34	21	13	37	34	20	24	14	15	28	Aalb_AdultOocyteEmbryoPharatelarvaeAssembly_092709;Aalb_AdultOocyteEmbryoPharatelarvaeAssembly_092710;Aalb_AdultOocyteEmbryoPharatelarvaeAssembly_092711;Aalb_AdultOocyteEmbryoPharatelarvaeAssembly_092712;Aalb_AdultOocyteEmbryoPharatelarvaeAssembly_292370
AAEL000509	rho GTPase activating protein [Source:VB External Description;Acc:AAEL000509]	GO:0007165_signal transduction;GO:0005575_cellular_component;GO:0005622_intracellular;GO:0005623_cell;GO:0008150_biological_process	protein_coding	NA	-0.0757389	0.725364	-0.32413	0.0289258	0.533405	4.07039e-05	0.285014	0.0526421	0.248391	0.490048	620	625	719	526	567	659	965	737	304	408	368	273	597	350	418	535	Aalb_AdultOocyteEmbryoPharatelarvaeAssembly_008433;Aalb_AdultOocyteEmbryoPharatelarvaeAssembly_008439;Aalb_AdultOocyteEmbryoPharatelarvaeAssembly_008446;Aalb_AdultOocyteEmbryoPharatelarvaeAssembly_092713;Aalb_AdultOocyteEmbryoPharatelarvaeAssembly_092714;Aalb_AdultOocyteEmbryoPharatelarvaeAssembly_092715;Aalb_AdultOocyteEmbryoPharatelarvaeAssembly_092716;Aalb_AdultOocyteEmbryoPharatelarvaeAssembl…
AAEL000510	conserved hypothetical protein [Source:VB External Description;Acc:AAEL000510]	GO:0003674_molecular_function	protein_coding	NA	-0.0330883	0.860788	-0.160124	0.216798	0.351123	0.00116938	0.224088	0.0638481	0.127035	0.724645	608	650	917	563	667	695	892	797	352	546	449	334	579	358	508	659	Aalb_AdultOocyteEmbryoPharatelarvaeAssembly_008430;Aalb_AdultOocyteEmbryoPharatelarvaeAssembly_008442;Aalb_AdultOocyteEmbryoPharatelarvaeAssembly_008453;Aalb_AdultOocyteEmbryoPharatelarvaeAssembly_008455;Aalb_AdultOocyteEmbryoPharatelarvaeAssembly_092718;Aalb_AdultOocyteEmbryoPharatelarvaeAssembly_092719;Aalb_AdultOocyteEmbryoPharatelarvaeAssembly_092720;Aalb_AdultOocyteEmbryoPharatelarvaeAssembl…
AAEL000511	NA	GO:0003674_molecular_function	protein_coding	aag00564	0.0562141	0.917453	0.775189	0.0151534	-0.183098	0.607342	0.535877	0.114691	-0.718975	0.295976	136	174	247	93	131	143	282	126	73	233	130	138	62	63	74	181	Aalb_AdultOocyteEmbryoPharatelarvaeAssembly_008526;Aalb_AdultOocyteEmbryoPharatelarvaeAssembly_008527;Aalb_AdultOocyteEmbryoPharatelarvaeAssembly_008528;Aalb_AdultOocyteEmbryoPharatelarvaeAssembly_008530;Aalb_AdultOocyteEmbryoPharatelarvaeAssembly_008531;Aalb_AdultOocyteEmbryoPharatelarvaeAssembly_008532;Aalb_AdultOocyteEmbryoPharatelarvaeAssembly_008535;Aalb_AdultOocyteEmbryoPharatelarvaeAssembl…
AAEL000512	dynein heavy chain [Source:VB External Description;Acc:AAEL000512]	GO:0003674_molecular_function;GO:0016887_ATPase activity;GO:0034655_nucleobase-containing compound catabolic process;GO:0005575_cellular_component;GO:0034641_cellular nitrogen compound metabolic process;GO:0005856_cytoskeleton;GO:0044281_small molecule metabolic process;GO:0005623_cell;GO:0009056_catabolic process;GO:0008150_biological_process;GO:0005622_intracellular;GO:0043234_protein complex;G…	protein_coding	NA	0.278975	0.484036	0.0626064	0.878389	-0.0654019	0.860113	-0.281771	0.420181	0.216369	0.831824	44	33	64	37	33	34	55	39	33	48	43	23	41	27	28	62	Aalb_AdultOocyteEmbryoPharatelarvaeAssembly_008436;Aalb_AdultOocyteEmbryoPharatelarvaeAssembly_008440;Aalb_AdultOocyteEmbryoPharatelarvaeAssembly_008447;Aalb_AdultOocyteEmbryoPharatelarvaeAssembly_008452;Aalb_AdultOocyteEmbryoPharatelarvaeAssembly_092742;Aalb_AdultOocyteEmbryoPharatelarvaeAssembly_092743;Aalb_AdultOocyteEmbryoPharatelarvaeAssembly_092744;Aalb_AdultOocyteEmbryoPharatelarvaeAssembl…
AAEL000516	juvenile hormone-inducible protein, putative [Source:VB External Description;Acc:AAEL000516]	GO:0003674_molecular_function	protein_coding	NA	0.256074	0.239556	0.309716	0.0801558	-0.834272	2.69063e-08	-0.780629	4.37288e-07	-0.0536427	0.942586	655	651	1016	346	478	578	759	571	702	1173	932	798	759	590	769	1180	Aalb_AdultOocyteEmbryoPharatelarvaeAssembly_008410;Aalb_AdultOocyteEmbryoPharatelarvaeAssembly_008411;Aalb_AdultOocyteEmbryoPharatelarvaeAssembly_092749;Aalb_AdultOocyteEmbryoPharatelarvaeAssembly_092750;Aalb_AdultOocyteEmbryoPharatelarvaeAssembly_092751;Aalb_AdultOocyteEmbryoPharatelarvaeAssembly_092752;Aalb_AdultOocyteEmbryoPharatelarvaeAssembly_208751;Aalb_AdultOocyteEmbryoPharatelarvaeAssembl…
AAEL000519	hypothetical protein [Source:VB External Description;Acc:AAEL000519]	NA	protein_coding	NA	0.228152	0.779547	0.247702	0.69151	-0.575178	0.275854	-0.555628	0.35971	-0.0195505	0.995257	8	9	10	5	6	6	12	6	4	14	11	9	9	8	8	10	Aalb_AdultOocyteEmbryoPharatelarvaeAssembly_092753;Aalb_AdultOocyteEmbryoPharatelarvaeAssembly_092754;Aalb_AdultOocyteEmbryoPharatelarvaeAssembly_092755;Aalb_AdultOocyteEmbryoPharatelarvaeAssembly_247363
AAEL000520	conserved hypothetical protein [Source:VB External Description;Acc:AAEL000520]	GO:0003674_molecular_function	protein_coding	NA	0.281003	0.615983	1.088	0.00640229	-0.531849	0.165567	0.275148	0.602619	-0.806996	0.381157	23	28	52	17	29	16	44	17	27	38	37	29	13	15	17	24	Aalb_AdultOocyteEmbryoPharatelarvaeAssembly_092756;Aalb_AdultOocyteEmbryoPharatelarvaeAssembly_092757;Aalb_AdultOocyteEmbryoPharatelarvaeAssembly_092758
AAEL000522	hypothetical protein [Source:VB External Description;Acc:AAEL000522]	NA	protein_coding	NA	0.425575	0.232885	0.9565	0.00155279	0.14801	0.654444	0.678936	0.0301921	-0.530926	0.473572	60	76	141	46	55	61	87	52	46	77	51	47	24	30	33	38	Aalb_AdultOocyteEmbryoPharatelarvaeAssembly_008396;Aalb_AdultOocyteEmbryoPharatelarvaeAssembly_008397;Aalb_AdultOocyteEmbryoPharatelarvaeAssembly_008398;Aalb_AdultOocyteEmbryoPharatelarvaeAssembly_008399;Aalb_AdultOocyteEmbryoPharatelarvaeAssembly_008401;Aalb_AdultOocyteEmbryoPharatelarvaeAssembly_008402;Aalb_AdultOocyteEmbryoPharatelarvaeAssembly_008403;Aalb_AdultOocyteEmbryoPharatelarvaeAssembl…
AAEL000523	ring finger protein [Source:VB External Description;Acc:AAEL000523]	GO:0003674_molecular_function;GO:0043167_ion binding	protein_coding	NA	0.12673	0.520053	0.604966	2.58667e-06	-0.754444	4.77868e-10	-0.276208	0.0597481	-0.478236	0.053572	487	514	756	341	432	540	567	517	516	915	754	559	527	387	436	657	Aalb_AdultOocyteEmbryoPharatelarvaeAssembly_008541;Aalb_AdultOocyteEmbryoPharatelarvaeAssembly_008543;Aalb_AdultOocyteEmbryoPharatelarvaeAssembly_008544;Aalb_AdultOocyteEmbryoPharatelarvaeAssembly_008545;Aalb_AdultOocyteEmbryoPharatelarvaeAssembly_008547;Aalb_AdultOocyteEmbryoPharatelarvaeAssembly_008548;Aalb_AdultOocyteEmbryoPharatelarvaeAssembly_008549;Aalb_AdultOocyteEmbryoPharatelarvaeAssembl…
AAEL000524	regulating synaptic membrane exocytosis protein [Source:VB External Description;Acc:AAEL000524]	GO:0003674_molecular_function	protein_coding	NA	0.554359	0.201185	0.729671	0.0515723	-0.0501397	0.909269	0.125172	0.807902	-0.175311	0.900157	39	53	52	29	31	29	47	22	17	71	33	26	22	19	22	31	Aalb_AdultOocyteEmbryoPharatelarvaeAssembly_008463;Aalb_AdultOocyteEmbryoPharatelarvaeAssembly_008464;Aalb_AdultOocyteEmbryoPharatelarvaeAssembly_008465;Aalb_AdultOocyteEmbryoPharatelarvaeAssembly_008466;Aalb_AdultOocyteEmbryoPharatelarvaeAssembly_008468;Aalb_AdultOocyteEmbryoPharatelarvaeAssembly_008471;Aalb_AdultOocyteEmbryoPharatelarvaeAssembly_008473;Aalb_AdultOocyteEmbryoPharatelarvaeAssembl…
AAEL000527	polynucleotide kinase- 3'-phosphatase [Source:VB External Description;Acc:AAEL000527]	GO:0003677_DNA binding;GO:0003674_molecular_function;GO:0001071_nucleic acid binding transcription factor activity;GO:0008150_biological_process	protein_coding	NA	0.0614098	0.762508	0.0445805	0.803509	0.0507323	0.751607	0.033903	0.86035	0.0168293	0.979455	397	447	509	367	385	412	546	474	301	403	363	242	340	236	370	485	Aalb_AdultOocyteEmbryoPharatelarvaeAssembly_092783;Aalb_AdultOocyteEmbryoPharatelarvaeAssembly_092784;Aalb_AdultOocyteEmbryoPharatelarvaeAssembly_092785
AAEL000528	GPCR Orphan/Putative Class A Family [Source:VB Community Annotation;Acc:AAEL000528]	GO:0007165_signal transduction;GO:0003674_molecular_function;GO:0005575_cellular_component;GO:0004871_signal transducer activity;GO:0008150_biological_process	protein_coding	NA	-0.0523762	0.964026	0.739366	0.267049	-0.883559	0.143261	-0.0918163	0.920194	-0.791742	0.65273	5	7	12	13	14	4	10	14	12	14	17	11	20	3	6	8	Aalb_AdultOocyteEmbryoPharatelarvaeAssembly_066344;Aalb_AdultOocyteEmbryoPharatelarvaeAssembly_092786
AAEL000531	conserved hypothetical protein [Source:VB External Description;Acc:AAEL000531]	NA	protein_coding	NA	0.0512739	0.839482	0.347959	0.0399728	-0.0417841	0.836268	0.254901	0.150402	-0.296685	0.458043	203	262	365	213	242	240	360	255	149	296	235	166	213	151	139	228	Aalb_AdultOocyteEmbryoPharatelarvaeAssembly_066269;Aalb_AdultOocyteEmbryoPharatelarvaeAssembly_066270;Aalb_AdultOocyteEmbryoPharatelarvaeAssembly_066271;Aalb_AdultOocyteEmbryoPharatelarvaeAssembly_092790
AAEL000532	conserved hypothetical protein [Source:VB External Description;Acc:AAEL000532]	GO:0003674_molecular_function	protein_coding	NA	-0.412883	0.422121	0.684708	0.071681	-1.637	1.01524e-06	-0.539405	0.190545	-1.09759	0.119308	62	41	51	55	51	136	73	49	105	209	154	79	105	87	88	72	Aalb_AdultOocyteEmbryoPharatelarvaeAssembly_066336;Aalb_AdultOocyteEmbryoPharatelarvaeAssembly_066519;Aalb_AdultOocyteEmbryoPharatelarvaeAssembly_066520;Aalb_AdultOocyteEmbryoPharatelarvaeAssembly_066521;Aalb_AdultOocyteEmbryoPharatelarvaeAssembly_066522;Aalb_AdultOocyteEmbryoPharatelarvaeAssembly_066523;Aalb_AdultOocyteEmbryoPharatelarvaeAssembly_066524;Aalb_AdultOocyteEmbryoPharatelarvaeAssembl…
AAEL000536	conserved hypothetical protein [Source:VB External Description;Acc:AAEL000536]	GO:0003674_molecular_function	protein_coding	NA	0.201123	0.671246	0.189674	0.644778	-0.0355075	0.933329	-0.0469562	0.924144	0.0114487	0.995257	46	41	55	25	39	36	53	30	21	52	36	27	45	28	25	31	Aalb_AdultOocyteEmbryoPharatelarvaeAssembly_066462;Aalb_AdultOocyteEmbryoPharatelarvaeAssembly_066463;Aalb_AdultOocyteEmbryoPharatelarvaeAssembly_066464;Aalb_AdultOocyteEmbryoPharatelarvaeAssembly_092799;Aalb_AdultOocyteEmbryoPharatelarvaeAssembly_092800;Aalb_AdultOocyteEmbryoPharatelarvaeAssembly_092801;Aalb_AdultOocyteEmbryoPharatelarvaeAssembly_092802;Aalb_AdultOocyteEmbryoPharatelarvaeAssembl…
AAEL000539	hypothetical protein [Source:VB External Description;Acc:AAEL000539]	NA	protein_coding	NA	0.101618	0.911571	0.53874	0.36359	-0.756095	0.14854	-0.318973	0.646968	-0.437122	0.8087	7	15	16	15	15	10	23	7	17	15	26	12	21	12	12	8	Aalb_AdultOocyteEmbryoPharatelarvaeAssembly_066574;Aalb_AdultOocyteEmbryoPharatelarvaeAssembly_066575;Aalb_AdultOocyteEmbryoPharatelarvaeAssembly_066578;Aalb_AdultOocyteEmbryoPharatelarvaeAssembly_066582;Aalb_AdultOocyteEmbryoPharatelarvaeAssembly_066588;Aalb_AdultOocyteEmbryoPharatelarvaeAssembly_066592;Aalb_AdultOocyteEmbryoPharatelarvaeAssembly_066593;Aalb_AdultOocyteEmbryoPharatelarvaeAssembl…
AAEL000540	fasciclin, putative [Source:VB External Description;Acc:AAEL000540]	GO:0003674_molecular_function;GO:0005575_cellular_component	protein_coding	NA	0.134453	0.457554	0.176886	0.221474	-0.216252	0.0991835	-0.173819	0.246348	-0.0424332	0.941148	706	664	976	540	581	707	918	667	596	816	758	452	720	421	679	772	Aalb_AdultOocyteEmbryoPharatelarvaeAssembly_066603;Aalb_AdultOocyteEmbryoPharatelarvaeAssembly_066604;Aalb_AdultOocyteEmbryoPharatelarvaeAssembly_066605;Aalb_AdultOocyteEmbryoPharatelarvaeAssembly_066606;Aalb_AdultOocyteEmbryoPharatelarvaeAssembly_066608;Aalb_AdultOocyteEmbryoPharatelarvaeAssembly_066609;Aalb_AdultOocyteEmbryoPharatelarvaeAssembly_066610;Aalb_AdultOocyteEmbryoPharatelarvaeAssembl…
AAEL000541	fasciclin, putative [Source:VB External Description;Acc:AAEL000541]	GO:0003674_molecular_function;GO:0005575_cellular_component	protein_coding	NA	0.111061	0.476458	0.037815	0.799615	-0.389679	0.000129041	-0.462925	6.37713e-06	0.0732462	0.860062	895	1044	1340	906	947	929	1364	1019	853	1587	1192	762	1268	874	1083	1458	Aalb_AdultOocyteEmbryoPharatelarvaeAssembly_066562;Aalb_AdultOocyteEmbryoPharatelarvaeAssembly_066563;Aalb_AdultOocyteEmbryoPharatelarvaeAssembly_066564;Aalb_AdultOocyteEmbryoPharatelarvaeAssembly_066565;Aalb_AdultOocyteEmbryoPharatelarvaeAssembly_066566;Aalb_AdultOocyteEmbryoPharatelarvaeAssembly_066567;Aalb_AdultOocyteEmbryoPharatelarvaeAssembly_066569;Aalb_AdultOocyteEmbryoPharatelarvaeAssembl…
AAEL000544	hypothetical protein [Source:VB External Description;Acc:AAEL000544]	NA	protein_coding	NA	0.404336	0.429391	0.538904	0.190973	-0.164131	0.709071	-0.0295633	0.960997	-0.134568	0.931945	76	105	218	33	81	38	126	92	56	124	110	69	75	58	61	72	Aalb_AdultOocyteEmbryoPharatelarvaeAssembly_066283;Aalb_AdultOocyteEmbryoPharatelarvaeAssembly_066293;Aalb_AdultOocyteEmbryoPharatelarvaeAssembly_066317
AAEL000545	NA	NA	protein_coding	NA	0.212421	0.5273	0.972962	1.47508e-05	-0.736683	0.000661652	0.0238576	0.950016	-0.760541	0.0816897	193	175	349	109	165	181	226	179	135	436	324	193	150	125	138	172	Aalb_AdultOocyteEmbryoPharatelarvaeAssembly_066651;Aalb_AdultOocyteEmbryoPharatelarvaeAssembly_066652;Aalb_AdultOocyteEmbryoPharatelarvaeAssembly_092855;Aalb_AdultOocyteEmbryoPharatelarvaeAssembly_092856;Aalb_AdultOocyteEmbryoPharatelarvaeAssembly_092857;Aalb_AdultOocyteEmbryoPharatelarvaeAssembly_213084;Aalb_AdultOocyteEmbryoPharatelarvaeAssembly_405062
AAEL000546	NA	GO:0003674_molecular_function	protein_coding	NA	-0.579948	0.0353128	-1.04799	4.86724e-07	-1.10573	2.59007e-07	-1.57377	1.84535e-15	0.468038	0.401812	94	60	104	45	105	117	145	125	89	161	157	104	222	206	300	464	Aalb_AdultOocyteEmbryoPharatelarvaeAssembly_066476;Aalb_AdultOocyteEmbryoPharatelarvaeAssembly_066478;Aalb_AdultOocyteEmbryoPharatelarvaeAssembly_066479;Aalb_AdultOocyteEmbryoPharatelarvaeAssembly_066481;Aalb_AdultOocyteEmbryoPharatelarvaeAssembly_066482;Aalb_AdultOocyteEmbryoPharatelarvaeAssembly_066483;Aalb_AdultOocyteEmbryoPharatelarvaeAssembly_066491;Aalb_AdultOocyteEmbryoPharatelarvaeAssembl…
AAEL000549	fibulin 1 and [Source:VB External Description;Acc:AAEL000549]	GO:0003674_molecular_function;GO:0043167_ion binding	protein_coding	NA	0.56047	0.00308329	0.479084	0.00590656	-0.923784	2.3157e-09	-1.00517	2.47711e-10	0.0813863	0.909483	345	374	620	201	236	282	341	245	391	786	639	434	495	318	374	604	Aalb_AdultOocyteEmbryoPharatelarvaeAssembly_066338;Aalb_AdultOocyteEmbryoPharatelarvaeAssembly_066350;Aalb_AdultOocyteEmbryoPharatelarvaeAssembly_066354;Aalb_AdultOocyteEmbryoPharatelarvaeAssembly_066355;Aalb_AdultOocyteEmbryoPharatelarvaeAssembly_066356;Aalb_AdultOocyteEmbryoPharatelarvaeAssembly_066357;Aalb_AdultOocyteEmbryoPharatelarvaeAssembly_066358;Aalb_AdultOocyteEmbryoPharatelarvaeAssembl…
AAEL000550	werner helicase interacting protein [Source:VB External Description;Acc:AAEL000550]	GO:0003674_molecular_function;GO:0004386_helicase activity;GO:0034641_cellular nitrogen compound metabolic process;GO:0009058_biosynthetic process;GO:0008150_biological_process;GO:0003677_DNA binding;GO:0006259_DNA metabolic process;GO:0006950_response to stress	protein_coding	NA	-0.222691	0.263032	-0.0522597	0.802362	-0.293406	0.057676	-0.122974	0.524911	-0.170431	0.724645	157	228	247	148	185	256	303	251	144	273	183	154	212	153	224	277	Aalb_AdultOocyteEmbryoPharatelarvaeAssembly_066243;Aalb_AdultOocyteEmbryoPharatelarvaeAssembly_066244;Aalb_AdultOocyteEmbryoPharatelarvaeAssembly_066245;Aalb_AdultOocyteEmbryoPharatelarvaeAssembly_066246;Aalb_AdultOocyteEmbryoPharatelarvaeAssembly_066247;Aalb_AdultOocyteEmbryoPharatelarvaeAssembly_066248;Aalb_AdultOocyteEmbryoPharatelarvaeAssembly_066249;Aalb_AdultOocyteEmbryoPharatelarvaeAssembl…
AAEL000551	hypothetical protein [Source:VB External Description;Acc:AAEL000551]	GO:0030234_enzyme regulator activity;GO:0003674_molecular_function;GO:0008150_biological_process	protein_coding	NA	0.0776421	0.860973	-0.871262	0.000995806	2.18866	7.60336e-20	1.23976	4.60299e-07	0.948904	0.0460638	3146	2455	3375	1065	2106	2551	2804	2695	302	710	397	334	633	476	1123	1305	Aalb_AdultOocyteEmbryoPharatelarvaeAssembly_066281;Aalb_AdultOocyteEmbryoPharatelarvaeAssembly_066282;Aalb_AdultOocyteEmbryoPharatelarvaeAssembly_066285;Aalb_AdultOocyteEmbryoPharatelarvaeAssembly_066286;Aalb_AdultOocyteEmbryoPharatelarvaeAssembly_066287;Aalb_AdultOocyteEmbryoPharatelarvaeAssembly_066288;Aalb_AdultOocyteEmbryoPharatelarvaeAssembly_066289;Aalb_AdultOocyteEmbryoPharatelarvaeAssembl…
AAEL000553	tropomyosin, putative [Source:VB External Description;Acc:AAEL000553]	GO:0003674_molecular_function	protein_coding	NA	-0.218032	0.301205	-0.373617	0.0308389	0.392969	0.0138766	0.237384	0.193288	0.155585	0.780434	322	377	410	344	419	429	609	423	218	256	247	154	394	216	314	347	Aalb_AdultOocyteEmbryoPharatelarvaeAssembly_066256;Aalb_AdultOocyteEmbryoPharatelarvaeAssembly_066257;Aalb_AdultOocyteEmbryoPharatelarvaeAssembly_066265;Aalb_AdultOocyteEmbryoPharatelarvaeAssembly_092883
AAEL000554	fasciclin, putative [Source:VB External Description;Acc:AAEL000554]	GO:0003674_molecular_function;GO:0005575_cellular_component	protein_coding	NA	-0.537434	0.548479	-0.636061	0.406844	0.126214	0.884486	0.0275861	0.978782	0.0986278	0.976446	11	10	10	7	2	23	30	9	4	13	9	3	7	7	19	15	Aalb_AdultOocyteEmbryoPharatelarvaeAssembly_066584;Aalb_AdultOocyteEmbryoPharatelarvaeAssembly_066589;Aalb_AdultOocyteEmbryoPharatelarvaeAssembly_092884;Aalb_AdultOocyteEmbryoPharatelarvaeAssembly_092885;Aalb_AdultOocyteEmbryoPharatelarvaeAssembly_092886;Aalb_AdultOocyteEmbryoPharatelarvaeAssembly_092887;Aalb_AdultOocyteEmbryoPharatelarvaeAssembly_092888;Aalb_AdultOocyteEmbryoPharatelarvaeAssembl…
AAEL000556	C-Type Lectin (CTL). [Source:VB Community Annotation;Acc:AAEL000556]	GO:0003674_molecular_function	protein_coding	NA	0.909078	0.0262632	1.05047	0.00523037	0.600635	0.097107	0.742029	0.0597146	-0.141394	0.925481	153	205	311	151	57	89	140	191	60	127	93	124	40	37	37	120	Aalb_AdultOocyteEmbryoPharatelarvaeAssembly_066469;Aalb_AdultOocyteEmbryoPharatelarvaeAssembly_066470
AAEL000557	conserved hypothetical protein [Source:VB External Description;Acc:AAEL000557]	NA	protein_coding	NA	0.198683	0.720973	0.278572	0.488056	-0.757124	0.0227208	-0.677236	0.067659	-0.0798881	0.962721	31	22	38	11	18	24	29	25	26	43	38	27	42	14	29	40	Aalb_AdultOocyteEmbryoPharatelarvaeAssembly_066629;Aalb_AdultOocyteEmbryoPharatelarvaeAssembly_066631;Aalb_AdultOocyteEmbryoPharatelarvaeAssembly_066636;Aalb_AdultOocyteEmbryoPharatelarvaeAssembly_092904;Aalb_AdultOocyteEmbryoPharatelarvaeAssembly_092905;Aalb_AdultOocyteEmbryoPharatelarvaeAssembly_092906
AAEL000558	neural stem cell-derived dendrite regulator [Source:VB External Description;Acc:AAEL000558]	GO:0003674_molecular_function;GO:0006629_lipid metabolic process;GO:0008150_biological_process	protein_coding	NA	0.0246608	0.940504	-0.00259227	0.992491	0.130531	0.531873	0.103278	0.673332	0.0272531	0.977228	240	183	273	150	180	195	285	255	124	196	197	97	199	119	168	190	Aalb_AdultOocyteEmbryoPharatelarvaeAssembly_066297;Aalb_AdultOocyteEmbryoPharatelarvaeAssembly_066311;Aalb_AdultOocyteEmbryoPharatelarvaeAssembly_066314;Aalb_AdultOocyteEmbryoPharatelarvaeAssembly_066324;Aalb_AdultOocyteEmbryoPharatelarvaeAssembly_066334;Aalb_AdultOocyteEmbryoPharatelarvaeAssembly_092907;Aalb_AdultOocyteEmbryoPharatelarvaeAssembly_092908;Aalb_AdultOocyteEmbryoPharatelarvaeAssembl…
AAEL000559	glycosyl transferase [Source:VB External Description;Acc:AAEL000559]	GO:0009058_biosynthetic process;GO:0008150_biological_process	protein_coding	aag00510;aag01100	-0.11736	0.528852	-0.302778	0.0336856	0.468764	0.000179335	0.283346	0.0400708	0.185418	0.629732	420	543	542	392	477	475	710	614	253	384	289	171	390	258	375	472	Aalb_AdultOocyteEmbryoPharatelarvaeAssembly_066370;Aalb_AdultOocyteEmbryoPharatelarvaeAssembly_066371;Aalb_AdultOocyteEmbryoPharatelarvaeAssembly_066372;Aalb_AdultOocyteEmbryoPharatelarvaeAssembly_066373;Aalb_AdultOocyteEmbryoPharatelarvaeAssembly_066375;Aalb_AdultOocyteEmbryoPharatelarvaeAssembly_066378;Aalb_AdultOocyteEmbryoPharatelarvaeAssembly_066379;Aalb_AdultOocyteEmbryoPharatelarvaeAssembl…
AAEL000560	hypothetical protein [Source:VB External Description;Acc:AAEL000560]	NA	protein_coding	NA	0.619128	0.03123	0.449954	0.108373	0.387611	0.131415	0.218437	0.504717	0.169174	0.860466	164	168	314	95	127	89	160	132	65	166	101	101	82	60	96	112	Aalb_AdultOocyteEmbryoPharatelarvaeAssembly_092912;Aalb_AdultOocyteEmbryoPharatelarvaeAssembly_092913
AAEL000561	hypothetical protein [Source:VB External Description;Acc:AAEL000561]	NA	protein_coding	NA	-0.114726	0.714791	-0.0226672	0.941712	0.128986	0.602319	0.221045	0.371316	-0.092059	0.914614	83	87	149	62	88	94	148	117	54	95	76	47	69	54	77	106	Aalb_AdultOocyteEmbryoPharatelarvaeAssembly_066361;Aalb_AdultOocyteEmbryoPharatelarvaeAssembly_092914;Aalb_AdultOocyteEmbryoPharatelarvaeAssembly_092915;Aalb_AdultOocyteEmbryoPharatelarvaeAssembly_263382;Aalb_AdultOocyteEmbryoPharatelarvaeAssembly_284614;Aalb_AdultOocyteEmbryoPharatelarvaeAssembly_318602;Aalb_AdultOocyteEmbryoPharatelarvaeAssembly_328327;Aalb_AdultOocyteEmbryoPharatelarvaeAssembl…
AAEL000562	conserved hypothetical protein [Source:VB External Description;Acc:AAEL000562]	GO:0042592_homeostatic process;GO:0005575_cellular_component;GO:0005737_cytoplasm;GO:0005623_cell;GO:0008150_biological_process;GO:0005768_endosome;GO:0005622_intracellular;GO:0005764_lysosome;GO:0005773_vacuole;GO:0043226_organelle	protein_coding	NA	0.0551535	0.78129	-0.00144518	0.993763	-0.0386733	0.808291	-0.095272	0.557607	0.0565987	0.911783	438	507	614	379	436	503	568	522	322	549	406	297	386	335	428	596	Aalb_AdultOocyteEmbryoPharatelarvaeAssembly_066363;Aalb_AdultOocyteEmbryoPharatelarvaeAssembly_066364;Aalb_AdultOocyteEmbryoPharatelarvaeAssembly_066365;Aalb_AdultOocyteEmbryoPharatelarvaeAssembly_066367;Aalb_AdultOocyteEmbryoPharatelarvaeAssembly_066368;Aalb_AdultOocyteEmbryoPharatelarvaeAssembly_066369;Aalb_AdultOocyteEmbryoPharatelarvaeAssembly_092916;Aalb_AdultOocyteEmbryoPharatelarvaeAssembl…
AAEL000564	myotubularin [Source:VB External Description;Acc:AAEL000564]	GO:0003674_molecular_function;GO:0043167_ion binding;GO:0006464_cellular protein modification process;GO:0016791_phosphatase activity;GO:0008150_biological_process	protein_coding	NA	0.0221109	0.914389	0.321006	0.00669714	-0.260559	0.0210125	0.0383357	0.819208	-0.298895	0.224181	1281	1286	1683	1243	1251	1309	1915	1531	1073	1757	1479	950	1312	861	1074	1402	Aalb_AdultOocyteEmbryoPharatelarvaeAssembly_045697;Aalb_AdultOocyteEmbryoPharatelarvaeAssembly_045698;Aalb_AdultOocyteEmbryoPharatelarvaeAssembly_045700;Aalb_AdultOocyteEmbryoPharatelarvaeAssembly_045702;Aalb_AdultOocyteEmbryoPharatelarvaeAssembly_045703;Aalb_AdultOocyteEmbryoPharatelarvaeAssembly_045704;Aalb_AdultOocyteEmbryoPharatelarvaeAssembly_045706;Aalb_AdultOocyteEmbryoPharatelarvaeAssembl…
AAEL000565	hypothetical protein [Source:VB External Description;Acc:AAEL000565]	NA	protein_coding	NA	-0.244519	0.114957	-0.119496	0.425228	-0.337331	0.00537234	-0.212309	0.126798	-0.125022	0.767096	1074	1148	1194	971	1155	1440	1738	1452	895	1428	1288	830	1269	1000	1332	1760	Aalb_AdultOocyteEmbryoPharatelarvaeAssembly_045581;Aalb_AdultOocyteEmbryoPharatelarvaeAssembly_045593;Aalb_AdultOocyteEmbryoPharatelarvaeAssembly_045595;Aalb_AdultOocyteEmbryoPharatelarvaeAssembly_045596;Aalb_AdultOocyteEmbryoPharatelarvaeAssembly_045603;Aalb_AdultOocyteEmbryoPharatelarvaeAssembly_045606;Aalb_AdultOocyteEmbryoPharatelarvaeAssembly_045608;Aalb_AdultOocyteEmbryoPharatelarvaeAssembl…
AAEL000566	conserved hypothetical protein [Source:VB External Description;Acc:AAEL000566]	NA	protein_coding	NA	-0.371579	0.489099	0.075951	0.895154	-0.100668	0.842418	0.346862	0.4672	-0.44753	0.712768	27	24	40	32	59	30	45	38	32	23	25	21	38	17	21	36	Aalb_AdultOocyteEmbryoPharatelarvaeAssembly_045618;Aalb_AdultOocyteEmbryoPharatelarvaeAssembly_092949;Aalb_AdultOocyteEmbryoPharatelarvaeAssembly_092950
AAEL000567	Facilitated trehalose transporter Tret1 [Source:VB External Description;Acc:AAEL000567]	GO:0003674_molecular_function;GO:0005575_cellular_component;GO:0006810_transport;GO:0005623_cell;GO:0022857_transmembrane transporter activity;GO:0005886_plasma membrane;GO:0008150_biological_process;GO:0055085_transmembrane transport	protein_coding	NA	0.195384	0.430629	-0.32785	0.082744	-0.656911	6.15724e-05	-1.18015	1.32013e-13	0.523234	0.132476	1401	1668	2428	774	1258	1242	1847	1455	1312	2494	2216	1520	2728	1638	2640	3654	Aalb_AdultOocyteEmbryoPharatelarvaeAssembly_045320;Aalb_AdultOocyteEmbryoPharatelarvaeAssembly_045321;Aalb_AdultOocyteEmbryoPharatelarvaeAssembly_045322;Aalb_AdultOocyteEmbryoPharatelarvaeAssembly_045330;Aalb_AdultOocyteEmbryoPharatelarvaeAssembly_045333;Aalb_AdultOocyteEmbryoPharatelarvaeAssembly_045336;Aalb_AdultOocyteEmbryoPharatelarvaeAssembly_045343;Aalb_AdultOocyteEmbryoPharatelarvaeAssembl…
AAEL000569	omega-crystallin, putative [Source:VB External Description;Acc:AAEL000569]	GO:0016192_vesicle-mediated transport;GO:0006605_protein targeting;GO:0003674_molecular_function;GO:0006810_transport;GO:0008150_biological_process	protein_coding	NA	-0.064001	0.752925	-0.172568	0.244386	0.178954	0.190611	0.0703872	0.691512	0.108567	0.814018	634	683	851	642	685	724	998	844	383	612	632	353	713	417	588	768	Aalb_AdultOocyteEmbryoPharatelarvaeAssembly_045563;Aalb_AdultOocyteEmbryoPharatelarvaeAssembly_045564;Aalb_AdultOocyteEmbryoPharatelarvaeAssembly_045566;Aalb_AdultOocyteEmbryoPharatelarvaeAssembly_045567;Aalb_AdultOocyteEmbryoPharatelarvaeAssembly_045568;Aalb_AdultOocyteEmbryoPharatelarvaeAssembly_045569;Aalb_AdultOocyteEmbryoPharatelarvaeAssembly_045570;Aalb_AdultOocyteEmbryoPharatelarvaeAssembl…
AAEL000571	hypothetical protein [Source:VB External Description;Acc:AAEL000571]	NA	protein_coding	NA	0.731555	0.203424	0.426422	0.42701	-0.0329612	0.956996	-0.338094	0.570003	0.305132	0.856026	41	57	74	24	18	50	32	24	25	59	30	39	19	25	16	72	Aalb_AdultOocyteEmbryoPharatelarvaeAssembly_045494;Aalb_AdultOocyteEmbryoPharatelarvaeAssembly_045495;Aalb_AdultOocyteEmbryoPharatelarvaeAssembly_045496;Aalb_AdultOocyteEmbryoPharatelarvaeAssembly_045497;Aalb_AdultOocyteEmbryoPharatelarvaeAssembly_045498;Aalb_AdultOocyteEmbryoPharatelarvaeAssembly_045499;Aalb_AdultOocyteEmbryoPharatelarvaeAssembly_045500;Aalb_AdultOocyteEmbryoPharatelarvaeAssembl…
AAEL000572	AMP dependent ligase [Source:VB External Description;Acc:AAEL000572]	GO:0003674_molecular_function;GO:0008150_biological_process	protein_coding	NA	0.0479334	0.797481	-0.0457074	0.772141	0.264605	0.0203678	0.170964	0.198631	0.0936408	0.822381	1085	1206	1540	1071	1158	1170	1675	1221	735	1003	866	601	968	672	943	1112	Aalb_AdultOocyteEmbryoPharatelarvaeAssembly_045577;Aalb_AdultOocyteEmbryoPharatelarvaeAssembly_045578;Aalb_AdultOocyteEmbryoPharatelarvaeAssembly_045579;Aalb_AdultOocyteEmbryoPharatelarvaeAssembly_045584;Aalb_AdultOocyteEmbryoPharatelarvaeAssembly_045591;Aalb_AdultOocyteEmbryoPharatelarvaeAssembly_045604;Aalb_AdultOocyteEmbryoPharatelarvaeAssembly_045647;Aalb_AdultOocyteEmbryoPharatelarvaeAssembl…
AAEL000574	conserved hypothetical protein [Source:VB External Description;Acc:AAEL000574]	GO:0003674_molecular_function;GO:0042592_homeostatic process;GO:0016853_isomerase activity;GO:0008150_biological_process	protein_coding	NA	-0.044859	0.798446	-0.282618	0.0128155	0.34177	0.000973234	0.104011	0.44187	0.237759	0.355083	1448	1684	2048	1292	1414	1633	2396	1928	862	1329	1089	743	1505	894	1278	1826	Aalb_AdultOocyteEmbryoPharatelarvaeAssembly_045586;Aalb_AdultOocyteEmbryoPharatelarvaeAssembly_045588;Aalb_AdultOocyteEmbryoPharatelarvaeAssembly_045599;Aalb_AdultOocyteEmbryoPharatelarvaeAssembly_045610;Aalb_AdultOocyteEmbryoPharatelarvaeAssembly_045612;Aalb_AdultOocyteEmbryoPharatelarvaeAssembly_045616;Aalb_AdultOocyteEmbryoPharatelarvaeAssembly_045617;Aalb_AdultOocyteEmbryoPharatelarvaeAssembl…
AAEL000576	lachesin, putative [Source:VB External Description;Acc:AAEL000576]	GO:0003674_molecular_function	protein_coding	NA	0.364617	0.419912	0.651566	0.0689962	-0.228631	0.53801	0.0583177	0.910184	-0.286948	0.803464	43	34	74	29	35	27	39	48	28	60	51	27	19	26	26	44	Aalb_AdultOocyteEmbryoPharatelarvaeAssembly_045501;Aalb_AdultOocyteEmbryoPharatelarvaeAssembly_045502;Aalb_AdultOocyteEmbryoPharatelarvaeAssembly_045503;Aalb_AdultOocyteEmbryoPharatelarvaeAssembly_045504;Aalb_AdultOocyteEmbryoPharatelarvaeAssembly_045505;Aalb_AdultOocyteEmbryoPharatelarvaeAssembly_045506;Aalb_AdultOocyteEmbryoPharatelarvaeAssembly_045507;Aalb_AdultOocyteEmbryoPharatelarvaeAssembl…
AAEL000577	DNA binding protein elf-1 [Source:VB External Description;Acc:AAEL000577]	NA	protein_coding	NA	-0.0402035	0.902648	0.0481484	0.855851	-0.12167	0.581078	-0.0333176	0.907306	-0.0883519	0.909483	205	257	327	190	195	274	337	295	236	231	204	145	256	133	186	345	Aalb_AdultOocyteEmbryoPharatelarvaeAssembly_045269;Aalb_AdultOocyteEmbryoPharatelarvaeAssembly_045270;Aalb_AdultOocyteEmbryoPharatelarvaeAssembly_045271;Aalb_AdultOocyteEmbryoPharatelarvaeAssembly_045272;Aalb_AdultOocyteEmbryoPharatelarvaeAssembly_045274;Aalb_AdultOocyteEmbryoPharatelarvaeAssembly_045275;Aalb_AdultOocyteEmbryoPharatelarvaeAssembly_045277;Aalb_AdultOocyteEmbryoPharatelarvaeAssembl…
AAEL000578	conserved hypothetical protein [Source:VB External Description;Acc:AAEL000578]	GO:0003674_molecular_function;GO:0016874_ligase activity;GO:0006464_cellular protein modification process;GO:0008150_biological_process	protein_coding	NA	-0.0601803	0.924819	0.263703	0.570912	-0.140275	0.755626	0.183609	0.718082	-0.323884	0.798575	30	29	34	20	29	38	35	26	18	39	20	22	24	13	34	19	Aalb_AdultOocyteEmbryoPharatelarvaeAssembly_045426;Aalb_AdultOocyteEmbryoPharatelarvaeAssembly_045427;Aalb_AdultOocyteEmbryoPharatelarvaeAssembly_045428;Aalb_AdultOocyteEmbryoPharatelarvaeAssembly_045431;Aalb_AdultOocyteEmbryoPharatelarvaeAssembly_045432;Aalb_AdultOocyteEmbryoPharatelarvaeAssembly_045433;Aalb_AdultOocyteEmbryoPharatelarvaeAssembly_045434;Aalb_AdultOocyteEmbryoPharatelarvaeAssembl…
AAEL000580	conserved hypothetical protein [Source:VB External Description;Acc:AAEL000580]	GO:0003674_molecular_function;GO:0016874_ligase activity;GO:0006464_cellular protein modification process;GO:0008150_biological_process	protein_coding	NA	-0.858427	0.24556	-0.0125766	0.988133	-0.917389	0.121874	-0.0715391	0.932079	-0.84585	0.587618	16	7	12	2	13	25	28	8	14	23	11	8	9	13	23	15	Aalb_AdultOocyteEmbryoPharatelarvaeAssembly_045456;Aalb_AdultOocyteEmbryoPharatelarvaeAssembly_045457;Aalb_AdultOocyteEmbryoPharatelarvaeAssembly_045458;Aalb_AdultOocyteEmbryoPharatelarvaeAssembly_045459;Aalb_AdultOocyteEmbryoPharatelarvaeAssembly_045465;Aalb_AdultOocyteEmbryoPharatelarvaeAssembly_045477;Aalb_AdultOocyteEmbryoPharatelarvaeAssembly_045478;Aalb_AdultOocyteEmbryoPharatelarvaeAssembl…
AAEL000581	conserved hypothetical protein [Source:VB External Description;Acc:AAEL000581]	GO:0003674_molecular_function;GO:0008150_biological_process	protein_coding	aag00480	0.0703352	0.820078	0.42429	0.0316617	-0.559527	0.00174218	-0.205573	0.368527	-0.353955	0.46061	336	312	587	307	347	339	578	339	431	461	548	298	334	232	360	568	Aalb_AdultOocyteEmbryoPharatelarvaeAssembly_045587;Aalb_AdultOocyteEmbryoPharatelarvaeAssembly_045594;Aalb_AdultOocyteEmbryoPharatelarvaeAssembly_045609;Aalb_AdultOocyteEmbryoPharatelarvaeAssembly_045638;Aalb_AdultOocyteEmbryoPharatelarvaeAssembly_045639;Aalb_AdultOocyteEmbryoPharatelarvaeAssembly_045651;Aalb_AdultOocyteEmbryoPharatelarvaeAssembly_045653;Aalb_AdultOocyteEmbryoPharatelarvaeAssembl…
AAEL000583	peroxisome assembly factor-2 (peroxisomal-type ATPase 1) [Source:VB External Description;Acc:AAEL000583]	GO:0003674_molecular_function	protein_coding	aag04146	-0.0954884	0.713956	-0.330552	0.0790656	0.379642	0.0258806	0.144578	0.496849	0.235064	0.635907	206	196	281	188	176	295	327	229	105	182	132	110	183	128	191	240	Aalb_AdultOocyteEmbryoPharatelarvaeAssembly_093063;Aalb_AdultOocyteEmbryoPharatelarvaeAssembly_093064;Aalb_AdultOocyteEmbryoPharatelarvaeAssembly_093065;Aalb_AdultOocyteEmbryoPharatelarvaeAssembly_093066;Aalb_AdultOocyteEmbryoPharatelarvaeAssembly_093067;Aalb_AdultOocyteEmbryoPharatelarvaeAssembly_093068;Aalb_AdultOocyteEmbryoPharatelarvaeAssembly_093069;Aalb_AdultOocyteEmbryoPharatelarvaeAssembl…
AAEL000584	sex-determining region y protein, sry [Source:VB External Description;Acc:AAEL000584]	NA	protein_coding	NA	-0.268806	0.0652602	-0.194192	0.145854	-0.376826	0.00109705	-0.302212	0.0153371	-0.0746142	0.876394	1264	1300	1497	1169	1393	1736	2323	1586	1149	1837	1478	982	1929	1188	1560	2285	Aalb_AdultOocyteEmbryoPharatelarvaeAssembly_045370;Aalb_AdultOocyteEmbryoPharatelarvaeAssembly_045371;Aalb_AdultOocyteEmbryoPharatelarvaeAssembly_045374;Aalb_AdultOocyteEmbryoPharatelarvaeAssembly_045375;Aalb_AdultOocyteEmbryoPharatelarvaeAssembly_045379;Aalb_AdultOocyteEmbryoPharatelarvaeAssembly_045380;Aalb_AdultOocyteEmbryoPharatelarvaeAssembly_045381;Aalb_AdultOocyteEmbryoPharatelarvaeAssembl…
AAEL000585	hypothetical protein [Source:VB External Description;Acc:AAEL000585]	GO:0003674_molecular_function;GO:0005576_extracellular region;GO:0005575_cellular_component;GO:0005975_carbohydrate metabolic process;GO:0008150_biological_process	protein_coding	NA	1.05721	0.16568	1.75342	0.0127528	-0.0679132	0.930044	0.628288	0.493853	-0.696201	0.740773	8	18	15	6	3	6	5	10	10	8	16	4	4	3	4	1	Aalb_AdultOocyteEmbryoPharatelarvaeAssembly_093077;Aalb_AdultOocyteEmbryoPharatelarvaeAssembly_093078;Aalb_AdultOocyteEmbryoPharatelarvaeAssembly_093079;Aalb_AdultOocyteEmbryoPharatelarvaeAssembly_093080;Aalb_AdultOocyteEmbryoPharatelarvaeAssembly_093081;Aalb_AdultOocyteEmbryoPharatelarvaeAssembly_093082;Aalb_AdultOocyteEmbryoPharatelarvaeAssembly_093083;Aalb_AdultOocyteEmbryoPharatelarvaeAssembl…
AAEL000586	hypothetical protein [Source:VB External Description;Acc:AAEL000586]	NA	protein_coding	NA	-0.542206	0.762864	0.0712134	0.965935	-0.296068	0.8418	0.317351	0.849933	-0.613419	0.891208	2	0	16	4	9	7	5	10	0	0	19	1	11	3	5	1	Aalb_AdultOocyteEmbryoPharatelarvaeAssembly_045461;Aalb_AdultOocyteEmbryoPharatelarvaeAssembly_045463;Aalb_AdultOocyteEmbryoPharatelarvaeAssembly_045469;Aalb_AdultOocyteEmbryoPharatelarvaeAssembly_045470;Aalb_AdultOocyteEmbryoPharatelarvaeAssembly_045471;Aalb_AdultOocyteEmbryoPharatelarvaeAssembly_045476;Aalb_AdultOocyteEmbryoPharatelarvaeAssembly_045481;Aalb_AdultOocyteEmbryoPharatelarvaeAssembl…
AAEL000587	hypothetical protein [Source:VB External Description;Acc:AAEL000587]	NA	protein_coding	NA	-0.29686	0.558121	-0.556567	0.161466	0.270491	0.517583	0.0107844	0.984958	0.259707	0.841625	42	57	38	45	48	71	72	60	26	34	52	12	44	25	54	83	Aalb_AdultOocyteEmbryoPharatelarvaeAssembly_045601;Aalb_AdultOocyteEmbryoPharatelarvaeAssembly_045602;Aalb_AdultOocyteEmbryoPharatelarvaeAssembly_045637;Aalb_AdultOocyteEmbryoPharatelarvaeAssembly_045670
AAEL000588	conserved hypothetical protein [Source:VB External Description;Acc:AAEL000588]	GO:0003674_molecular_function;GO:0043167_ion binding	protein_coding	aag04120	-0.242081	0.255068	0.17209	0.373643	-0.414545	0.00929213	-0.000374073	0.999091	-0.414171	0.238604	144	160	231	131	151	180	301	237	149	257	169	126	185	134	137	232	Aalb_AdultOocyteEmbryoPharatelarvaeAssembly_093088;Aalb_AdultOocyteEmbryoPharatelarvaeAssembly_093089;Aalb_AdultOocyteEmbryoPharatelarvaeAssembly_093090;Aalb_AdultOocyteEmbryoPharatelarvaeAssembly_093091;Aalb_AdultOocyteEmbryoPharatelarvaeAssembly_093092;Aalb_AdultOocyteEmbryoPharatelarvaeAssembly_093093;Aalb_AdultOocyteEmbryoPharatelarvaeAssembly_093094
AAEL000589	serine/threonine protein kinase [Source:VB External Description;Acc:AAEL000589]	GO:0016301_kinase activity;GO:0003674_molecular_function;GO:0006464_cellular protein modification process;GO:0008150_biological_process	protein_coding	NA	-0.0232218	0.908799	0.0394066	0.801125	-0.125117	0.31498	-0.0624888	0.690798	-0.0626284	0.889659	1426	1731	2018	1363	1531	1658	2097	1993	1209	1912	1597	959	1682	1115	1469	1811	Aalb_AdultOocyteEmbryoPharatelarvaeAssembly_045453;Aalb_AdultOocyteEmbryoPharatelarvaeAssembly_045455;Aalb_AdultOocyteEmbryoPharatelarvaeAssembly_045464;Aalb_AdultOocyteEmbryoPharatelarvaeAssembly_045466;Aalb_AdultOocyteEmbryoPharatelarvaeAssembly_045467;Aalb_AdultOocyteEmbryoPharatelarvaeAssembly_045468;Aalb_AdultOocyteEmbryoPharatelarvaeAssembly_045472;Aalb_AdultOocyteEmbryoPharatelarvaeAssembl…
AAEL000590	Defense repressor 1 [Source:VB Community Annotation;Acc:AAEL000590]	GO:0003674_molecular_function;GO:0043167_ion binding;GO:0005575_cellular_component;GO:0005622_intracellular;GO:0005856_cytoskeleton;GO:0005623_cell;GO:0043226_organelle	protein_coding	NA	0.297909	0.0531145	0.46799	0.000260386	-0.336484	0.00681171	-0.166402	0.281798	-0.170081	0.665151	376	514	667	417	362	358	549	488	360	716	538	366	432	264	379	505	Aalb_AdultOocyteEmbryoPharatelarvaeAssembly_045590;Aalb_AdultOocyteEmbryoPharatelarvaeAssembly_045600;Aalb_AdultOocyteEmbryoPharatelarvaeAssembly_045622;Aalb_AdultOocyteEmbryoPharatelarvaeAssembly_045623;Aalb_AdultOocyteEmbryoPharatelarvaeAssembly_045657;Aalb_AdultOocyteEmbryoPharatelarvaeAssembly_045673;Aalb_AdultOocyteEmbryoPharatelarvaeAssembly_093115
AAEL000591	hypothetical protein [Source:VB External Description;Acc:AAEL000591]	NA	protein_coding	NA	-0.303236	0.136005	-0.372257	0.0296778	-0.0935377	0.629889	-0.162559	0.418287	0.0690216	0.918941	983	938	1075	1017	1035	1514	1734	1297	830	1034	1010	569	1155	860	1291	1713	Aalb_AdultOocyteEmbryoPharatelarvaeAssembly_045580;Aalb_AdultOocyteEmbryoPharatelarvaeAssembly_045585;Aalb_AdultOocyteEmbryoPharatelarvaeAssembly_045597;Aalb_AdultOocyteEmbryoPharatelarvaeAssembly_045598;Aalb_AdultOocyteEmbryoPharatelarvaeAssembly_045605;Aalb_AdultOocyteEmbryoPharatelarvaeAssembly_045607;Aalb_AdultOocyteEmbryoPharatelarvaeAssembly_045613;Aalb_AdultOocyteEmbryoPharatelarvaeAssembl…
AAEL000593	mitochondrial 18 kda protein (mtp18) [Source:VB External Description;Acc:AAEL000593]	NA	protein_coding	NA	-0.222502	0.229901	-0.256911	0.135932	0.427805	0.00357891	0.393396	0.00790561	0.034409	0.962721	197	226	259	157	231	251	334	256	106	159	128	97	177	120	170	182	Aalb_AdultOocyteEmbryoPharatelarvaeAssembly_045696;Aalb_AdultOocyteEmbryoPharatelarvaeAssembly_045699;Aalb_AdultOocyteEmbryoPharatelarvaeAssembly_045701;Aalb_AdultOocyteEmbryoPharatelarvaeAssembly_045705;Aalb_AdultOocyteEmbryoPharatelarvaeAssembly_045722;Aalb_AdultOocyteEmbryoPharatelarvaeAssembly_045723;Aalb_AdultOocyteEmbryoPharatelarvaeAssembly_045724;Aalb_AdultOocyteEmbryoPharatelarvaeAssembl…
AAEL000595	beat protein [Source:VB External Description;Acc:AAEL000595]	GO:0003674_molecular_function;GO:0005575_cellular_component	protein_coding	NA	0.285947	0.505964	0.151921	0.697496	-0.197037	0.572701	-0.331063	0.364615	0.134025	0.913868	58	74	107	42	43	40	115	57	59	84	70	37	45	61	61	76	Aalb_AdultOocyteEmbryoPharatelarvaeAssembly_045552;Aalb_AdultOocyteEmbryoPharatelarvaeAssembly_045553;Aalb_AdultOocyteEmbryoPharatelarvaeAssembly_045554;Aalb_AdultOocyteEmbryoPharatelarvaeAssembly_045555;Aalb_AdultOocyteEmbryoPharatelarvaeAssembly_045556;Aalb_AdultOocyteEmbryoPharatelarvaeAssembly_045557;Aalb_AdultOocyteEmbryoPharatelarvaeAssembly_045558;Aalb_AdultOocyteEmbryoPharatelarvaeAssembl…
AAEL000596	myosin [Source:VB External Description;Acc:AAEL000596]	GO:0003674_molecular_function;GO:0005575_cellular_component;GO:0006464_cellular protein modification process;GO:0005856_cytoskeleton;GO:0005623_cell;GO:0008150_biological_process;GO:0016301_kinase activity;GO:0005622_intracellular;GO:0043234_protein complex;GO:0043226_organelle	protein_coding	aag04745	-0.469988	0.386825	0.0423936	0.940885	-0.292745	0.520318	0.219636	0.684551	-0.512381	0.667055	217	193	245	107	415	240	333	120	121	387	155	115	205	240	136	154	Aalb_AdultOocyteEmbryoPharatelarvaeAssembly_055433;Aalb_AdultOocyteEmbryoPharatelarvaeAssembly_055441;Aalb_AdultOocyteEmbryoPharatelarvaeAssembly_093144;Aalb_AdultOocyteEmbryoPharatelarvaeAssembly_093145;Aalb_AdultOocyteEmbryoPharatelarvaeAssembly_093146;Aalb_AdultOocyteEmbryoPharatelarvaeAssembly_093147;Aalb_AdultOocyteEmbryoPharatelarvaeAssembly_093149;Aalb_AdultOocyteEmbryoPharatelarvaeAssembl…
AAEL000597	cadherin [Source:VB External Description;Acc:AAEL000597]	GO:0003674_molecular_function;GO:0043167_ion binding;GO:0005575_cellular_component;GO:0007155_cell adhesion;GO:0005623_cell;GO:0005886_plasma membrane;GO:0008150_biological_process	protein_coding	NA	-0.0340783	0.922506	0.0879151	0.734964	-0.229869	0.278562	-0.107876	0.688174	-0.121993	0.872778	187	233	285	140	225	192	294	224	164	301	197	125	194	150	135	347	Aalb_AdultOocyteEmbryoPharatelarvaeAssembly_055716;Aalb_AdultOocyteEmbryoPharatelarvaeAssembly_055717;Aalb_AdultOocyteEmbryoPharatelarvaeAssembly_055759;Aalb_AdultOocyteEmbryoPharatelarvaeAssembly_055848;Aalb_AdultOocyteEmbryoPharatelarvaeAssembly_055849;Aalb_AdultOocyteEmbryoPharatelarvaeAssembly_055850;Aalb_AdultOocyteEmbryoPharatelarvaeAssembly_055851;Aalb_AdultOocyteEmbryoPharatelarvaeAssembl…
AAEL000600	Wnt10a protein, putative [Source:VB External Description;Acc:AAEL000600]	GO:0007165_signal transduction;GO:0005578_proteinaceous extracellular matrix;GO:0003674_molecular_function;GO:0005576_extracellular region;GO:0005575_cellular_component;GO:0008150_biological_process	protein_coding	aag04310;aag04340	-0.164692	0.721033	0.141318	0.706712	-0.524373	0.0780043	-0.218363	0.559113	-0.30601	0.744019	38	33	33	24	27	38	54	41	25	58	39	27	45	23	38	42	Aalb_AdultOocyteEmbryoPharatelarvaeAssembly_055434;Aalb_AdultOocyteEmbryoPharatelarvaeAssembly_055435;Aalb_AdultOocyteEmbryoPharatelarvaeAssembly_055439;Aalb_AdultOocyteEmbryoPharatelarvaeAssembly_055442;Aalb_AdultOocyteEmbryoPharatelarvaeAssembly_055446;Aalb_AdultOocyteEmbryoPharatelarvaeAssembly_093171;Aalb_AdultOocyteEmbryoPharatelarvaeAssembly_093172;Aalb_AdultOocyteEmbryoPharatelarvaeAssembl…
AAEL000602	GPCR Orphan/Putative Class B Family [Source:VB Community Annotation;Acc:AAEL000602]	GO:0003674_molecular_function;GO:0008150_biological_process	protein_coding	NA	-0.116154	0.662673	-0.277974	0.172657	0.147978	0.478944	-0.0138418	0.961565	0.161819	0.795047	117	148	165	117	114	177	203	160	85	124	104	76	128	91	145	162	Aalb_AdultOocyteEmbryoPharatelarvaeAssembly_053300;Aalb_AdultOocyteEmbryoPharatelarvaeAssembly_053301;Aalb_AdultOocyteEmbryoPharatelarvaeAssembly_093177;Aalb_AdultOocyteEmbryoPharatelarvaeAssembly_093178;Aalb_AdultOocyteEmbryoPharatelarvaeAssembly_093179
AAEL000604	hypothetical protein [Source:VB External Description;Acc:AAEL000604]	NA	protein_coding	NA	-0.374022	0.0111198	-0.25218	0.0742298	-0.143819	0.317671	-0.0219773	0.912441	-0.121842	0.790187	1474	1468	1711	1471	1821	2219	2631	2175	1199	1698	1509	1001	2042	1265	1604	2336	Aalb_AdultOocyteEmbryoPharatelarvaeAssembly_052895;Aalb_AdultOocyteEmbryoPharatelarvaeAssembly_052896;Aalb_AdultOocyteEmbryoPharatelarvaeAssembly_052897;Aalb_AdultOocyteEmbryoPharatelarvaeAssembly_052909;Aalb_AdultOocyteEmbryoPharatelarvaeAssembly_052949;Aalb_AdultOocyteEmbryoPharatelarvaeAssembly_093180;Aalb_AdultOocyteEmbryoPharatelarvaeAssembly_093181;Aalb_AdultOocyteEmbryoPharatelarvaeAssembl…
AAEL000605	rab geranylgeranyl transferase alpha subunit [Source:VB External Description;Acc:AAEL000605]	GO:0003674_molecular_function;GO:0016765_transferase activity, transferring alkyl or aryl (other than methyl) groups;GO:0006464_cellular protein modification process;GO:0008150_biological_process	protein_coding	NA	-0.0727915	0.783415	-0.275929	0.157118	0.453557	0.00665114	0.25042	0.191496	0.203137	0.703328	202	227	256	157	172	207	314	287	105	175	131	79	182	113	178	176	Aalb_AdultOocyteEmbryoPharatelarvaeAssembly_055991;Aalb_AdultOocyteEmbryoPharatelarvaeAssembly_055992;Aalb_AdultOocyteEmbryoPharatelarvaeAssembly_055993;Aalb_AdultOocyteEmbryoPharatelarvaeAssembly_055996;Aalb_AdultOocyteEmbryoPharatelarvaeAssembly_055997;Aalb_AdultOocyteEmbryoPharatelarvaeAssembly_055998;Aalb_AdultOocyteEmbryoPharatelarvaeAssembly_056041;Aalb_AdultOocyteEmbryoPharatelarvaeAssembl…
AAEL000608	conserved hypothetical protein [Source:VB External Description;Acc:AAEL000608]	NA	protein_coding	NA	-0.283547	0.0488294	0.111309	0.448925	-0.237313	0.0523377	0.157543	0.271097	-0.394856	0.0859364	1521	1895	2035	1606	1986	2083	3063	2431	1302	2602	1737	1144	1843	1219	1635	2140	Aalb_AdultOocyteEmbryoPharatelarvaeAssembly_053491;Aalb_AdultOocyteEmbryoPharatelarvaeAssembly_053496;Aalb_AdultOocyteEmbryoPharatelarvaeAssembly_053498;Aalb_AdultOocyteEmbryoPharatelarvaeAssembly_053499;Aalb_AdultOocyteEmbryoPharatelarvaeAssembly_093192;Aalb_AdultOocyteEmbryoPharatelarvaeAssembly_093193;Aalb_AdultOocyteEmbryoPharatelarvaeAssembly_093194;Aalb_AdultOocyteEmbryoPharatelarvaeAssembl…
AAEL000609	conserved hypothetical protein [Source:VB External Description;Acc:AAEL000609]	NA	protein_coding	NA	0.0509679	0.941659	-0.132485	0.813611	0.539233	0.19438	0.355781	0.464557	0.183452	0.909483	29	45	66	15	27	52	41	36	16	24	18	21	28	22	15	33	Aalb_AdultOocyteEmbryoPharatelarvaeAssembly_053750;Aalb_AdultOocyteEmbryoPharatelarvaeAssembly_093203;Aalb_AdultOocyteEmbryoPharatelarvaeAssembly_093204;Aalb_AdultOocyteEmbryoPharatelarvaeAssembly_093205;Aalb_AdultOocyteEmbryoPharatelarvaeAssembly_093206;Aalb_AdultOocyteEmbryoPharatelarvaeAssembly_093207;Aalb_AdultOocyteEmbryoPharatelarvaeAssembly_093208;Aalb_AdultOocyteEmbryoPharatelarvaeAssembl…
AAEL000610	hypothetical protein [Source:VB External Description;Acc:AAEL000610]	NA	protein_coding	NA	-0.361277	0.741901	0.937131	0.269711	-0.498199	0.541541	0.800209	0.364567	-1.29841	0.483156	1	8	5	9	9	3	7	14	8	12	4	3	4	2	6	3	Aalb_AdultOocyteEmbryoPharatelarvaeAssembly_053545;Aalb_AdultOocyteEmbryoPharatelarvaeAssembly_053547;Aalb_AdultOocyteEmbryoPharatelarvaeAssembly_053548;Aalb_AdultOocyteEmbryoPharatelarvaeAssembly_053553
AAEL000611	cecropin anti-microbial peptide [Source:VB Community Annotation;Acc:AAEL000611]	GO:0002376_immune system process;GO:0006950_response to stress;GO:0005576_extracellular region;GO:0005575_cellular_component;GO:0008150_biological_process	protein_coding	NA	0.530973	0.728661	1.29196	0.246933	-0.515352	0.64961	0.245639	0.867155	-0.760992	0.827695	11	12	50	5	9	31	8	2	3	89	8	1	11	8	9	6	Aalb_AdultOocyteEmbryoPharatelarvaeAssembly_387156
AAEL000612	hypothetical protein [Source:VB External Description;Acc:AAEL000612]	NA	protein_coding	NA	0.636228	0.00821197	0.579929	0.00168469	-1.43816	3.03166e-17	-1.49445	3.72814e-16	0.0562994	0.953201	87	61	91	53	47	45	63	51	133	221	174	104	132	83	111	139	Aalb_AdultOocyteEmbryoPharatelarvaeAssembly_053926;Aalb_AdultOocyteEmbryoPharatelarvaeAssembly_053927;Aalb_AdultOocyteEmbryoPharatelarvaeAssembly_053928;Aalb_AdultOocyteEmbryoPharatelarvaeAssembly_053931;Aalb_AdultOocyteEmbryoPharatelarvaeAssembly_053933;Aalb_AdultOocyteEmbryoPharatelarvaeAssembly_242675
AAEL000617	carbonic anhydrase [Source:VB External Description;Acc:AAEL000617]	GO:0003674_molecular_function;GO:0005576_extracellular region;GO:0043167_ion binding;GO:0005575_cellular_component;GO:0016829_lyase activity	protein_coding	NA	-0.091013	0.922148	-0.608835	0.312477	0.042344	0.953631	-0.475478	0.467519	0.517822	0.767096	482	114	168	51	179	189	281	337	175	131	249	77	278	293	253	200	Aalb_AdultOocyteEmbryoPharatelarvaeAssembly_054101;Aalb_AdultOocyteEmbryoPharatelarvaeAssembly_054128;Aalb_AdultOocyteEmbryoPharatelarvaeAssembly_054140;Aalb_AdultOocyteEmbryoPharatelarvaeAssembly_054142;Aalb_AdultOocyteEmbryoPharatelarvaeAssembly_054198;Aalb_AdultOocyteEmbryoPharatelarvaeAssembly_054199;Aalb_AdultOocyteEmbryoPharatelarvaeAssembly_054212;Aalb_AdultOocyteEmbryoPharatelarvaeAssembl…
AAEL000618	wingless protein, putative [Source:VB External Description;Acc:AAEL000618]	GO:0007165_signal transduction;GO:0005578_proteinaceous extracellular matrix;GO:0003674_molecular_function;GO:0005576_extracellular region;GO:0005575_cellular_component;GO:0008150_biological_process	protein_coding	aag04310;aag04340	0.374268	0.675025	0.088365	0.919021	-0.258719	0.710747	-0.544621	0.453811	0.285903	0.902759	58	10	25	23	12	42	14	32	39	27	33	13	39	16	36	29	Aalb_AdultOocyteEmbryoPharatelarvaeAssembly_055085;Aalb_AdultOocyteEmbryoPharatelarvaeAssembly_055086;Aalb_AdultOocyteEmbryoPharatelarvaeAssembly_055087;Aalb_AdultOocyteEmbryoPharatelarvaeAssembly_055088;Aalb_AdultOocyteEmbryoPharatelarvaeAssembly_055089;Aalb_AdultOocyteEmbryoPharatelarvaeAssembly_055091;Aalb_AdultOocyteEmbryoPharatelarvaeAssembly_055092;Aalb_AdultOocyteEmbryoPharatelarvaeAssembl…
AAEL000620	hypothetical protein [Source:VB External Description;Acc:AAEL000620]	NA	protein_coding	NA	0.0546321	0.817939	-0.122424	0.488188	-0.193291	0.211338	-0.370347	0.012447	0.177056	0.695292	336	342	426	314	315	316	489	396	314	402	366	205	448	308	316	484	Aalb_AdultOocyteEmbryoPharatelarvaeAssembly_055509;Aalb_AdultOocyteEmbryoPharatelarvaeAssembly_055513;Aalb_AdultOocyteEmbryoPharatelarvaeAssembly_055514;Aalb_AdultOocyteEmbryoPharatelarvaeAssembly_055515;Aalb_AdultOocyteEmbryoPharatelarvaeAssembly_055517;Aalb_AdultOocyteEmbryoPharatelarvaeAssembly_055666;Aalb_AdultOocyteEmbryoPharatelarvaeAssembly_055667;Aalb_AdultOocyteEmbryoPharatelarvaeAssembl…
AAEL000621	cecropin anti-microbial peptide [Source:VB Community Annotation;Acc:AAEL000621]	GO:0002376_immune system process;GO:0006950_response to stress;GO:0005576_extracellular region;GO:0005575_cellular_component;GO:0008150_biological_process	protein_coding	NA	1.31139	0.164474	0.480038	0.59697	-0.432757	0.609534	-1.26411	0.128983	0.831352	0.719692	21	35	87	12	13	11	30	10	7	152	14	12	11	29	31	47	Aalb_AdultOocyteEmbryoPharatelarvaeAssembly_053780;Aalb_AdultOocyteEmbryoPharatelarvaeAssembly_053781;Aalb_AdultOocyteEmbryoPharatelarvaeAssembly_093220;Aalb_AdultOocyteEmbryoPharatelarvaeAssembly_330795
AAEL000622	conserved hypothetical protein [Source:VB External Description;Acc:AAEL000622]	GO:0003674_molecular_function	protein_coding	NA	-0.128624	0.434843	-0.142838	0.288916	-0.169976	0.164612	-0.18419	0.162879	0.0142138	0.980192	1873	2124	2524	1785	1994	2444	3056	2529	1546	2359	2075	1406	2244	1546	2210	3203	Aalb_AdultOocyteEmbryoPharatelarvaeAssembly_053024;Aalb_AdultOocyteEmbryoPharatelarvaeAssembly_053025;Aalb_AdultOocyteEmbryoPharatelarvaeAssembly_053045;Aalb_AdultOocyteEmbryoPharatelarvaeAssembly_053046;Aalb_AdultOocyteEmbryoPharatelarvaeAssembly_053058;Aalb_AdultOocyteEmbryoPharatelarvaeAssembly_053107;Aalb_AdultOocyteEmbryoPharatelarvaeAssembly_053129;Aalb_AdultOocyteEmbryoPharatelarvaeAssembl…
AAEL000624	rho-gap 92b [Source:VB External Description;Acc:AAEL000624]	GO:0007165_signal transduction;GO:0005575_cellular_component;GO:0005622_intracellular;GO:0005623_cell;GO:0008150_biological_process	protein_coding	NA	-0.0953611	0.657536	-0.104995	0.548322	-0.208887	0.156401	-0.21852	0.169153	0.00963359	0.990155	538	598	665	541	606	613	901	667	527	633	642	348	686	491	564	850	Aalb_AdultOocyteEmbryoPharatelarvaeAssembly_055506;Aalb_AdultOocyteEmbryoPharatelarvaeAssembly_055512;Aalb_AdultOocyteEmbryoPharatelarvaeAssembly_055521;Aalb_AdultOocyteEmbryoPharatelarvaeAssembly_093242;Aalb_AdultOocyteEmbryoPharatelarvaeAssembly_093243;Aalb_AdultOocyteEmbryoPharatelarvaeAssembly_093244;Aalb_AdultOocyteEmbryoPharatelarvaeAssembly_093245;Aalb_AdultOocyteEmbryoPharatelarvaeAssembl…
AAEL000625	cecropin anti-microbial peptide [Source:VB Community Annotation;Acc:AAEL000625]	GO:0002376_immune system process;GO:0006950_response to stress;GO:0005576_extracellular region;GO:0005575_cellular_component;GO:0008150_biological_process	protein_coding	NA	1.34483	0.00381988	-0.297556	0.566175	0.13217	0.802254	-1.51021	0.00029218	1.64238	0.0252989	94	109	288	65	58	33	83	51	45	240	77	51	71	85	159	200	Aalb_AdultOocyteEmbryoPharatelarvaeAssembly_093255;Aalb_AdultOocyteEmbryoPharatelarvaeAssembly_093256;Aalb_AdultOocyteEmbryoPharatelarvaeAssembly_237475;Aalb_AdultOocyteEmbryoPharatelarvaeAssembly_241379
AAEL000626	hypothetical protein [Source:VB External Description;Acc:AAEL000626]	NA	protein_coding	NA	0.198347	0.766348	-0.738802	0.145455	0.800337	0.0818727	-0.136812	0.825031	0.937149	0.373783	14	27	48	12	19	20	27	26	6	23	8	8	23	8	22	30	Aalb_AdultOocyteEmbryoPharatelarvaeAssembly_093257
AAEL000627	cecropin anti-microbial peptide [Source:VB Community Annotation;Acc:AAEL000627]	GO:0002376_immune system process;GO:0006950_response to stress;GO:0005576_extracellular region;GO:0005575_cellular_component;GO:0008150_biological_process	protein_coding	NA	-0.359605	0.757508	-0.182815	0.860799	1.393	0.0633231	1.56979	0.0505632	-0.17679	0.961836	87	127	978	43	444	256	433	292	20	289	40	27	55	69	134	130	Aalb_AdultOocyteEmbryoPharatelarvaeAssembly_053819;Aalb_AdultOocyteEmbryoPharatelarvaeAssembly_053820
AAEL000629	adenylate kinase 3, [Source:VB External Description;Acc:AAEL000629]	GO:0016301_kinase activity;GO:0003674_molecular_function;GO:0034641_cellular nitrogen compound metabolic process;GO:0044281_small molecule metabolic process;GO:0008150_biological_process	protein_coding	aag00230;aag01100	-0.0652637	0.783415	-0.273334	0.131474	0.694971	2.01128e-06	0.486901	0.001262	0.208071	0.658233	199	236	308	179	200	269	334	252	96	126	128	92	162	100	147	194	Aalb_AdultOocyteEmbryoPharatelarvaeAssembly_093258;Aalb_AdultOocyteEmbryoPharatelarvaeAssembly_093259;Aalb_AdultOocyteEmbryoPharatelarvaeAssembly_310596
AAEL000630	cardioacceleratory peptide 2a, putative [Source:VB External Description;Acc:AAEL000630]	NA	protein_coding	NA	-0.458837	0.205208	-0.132431	0.730406	0.307978	0.331954	0.634384	0.0334883	-0.326406	0.720723	93	155	124	122	214	113	208	214	85	76	94	57	102	50	102	147	Aalb_AdultOocyteEmbryoPharatelarvaeAssembly_055436;Aalb_AdultOocyteEmbryoPharatelarvaeAssembly_055440;Aalb_AdultOocyteEmbryoPharatelarvaeAssembly_055443;Aalb_AdultOocyteEmbryoPharatelarvaeAssembly_093260;Aalb_AdultOocyteEmbryoPharatelarvaeAssembly_093261;Aalb_AdultOocyteEmbryoPharatelarvaeAssembly_093262;Aalb_AdultOocyteEmbryoPharatelarvaeAssembly_093263;Aalb_AdultOocyteEmbryoPharatelarvaeAssembl…
AAEL000634	ceramide glucosyltransferase [Source:VB External Description;Acc:AAEL000634]	GO:0003674_molecular_function;GO:0016757_transferase activity, transferring glycosyl groups	protein_coding	aag00600;aag01100	-0.0484438	0.824573	-0.0794772	0.643802	0.0100925	0.956911	-0.0209409	0.919134	0.0310334	0.962721	734	854	895	714	835	898	1078	835	603	751	693	459	796	548	740	881	Aalb_AdultOocyteEmbryoPharatelarvaeAssembly_093273;Aalb_AdultOocyteEmbryoPharatelarvaeAssembly_093274;Aalb_AdultOocyteEmbryoPharatelarvaeAssembly_093275;Aalb_AdultOocyteEmbryoPharatelarvaeAssembly_093276;Aalb_AdultOocyteEmbryoPharatelarvaeAssembly_093277;Aalb_AdultOocyteEmbryoPharatelarvaeAssembly_093278;Aalb_AdultOocyteEmbryoPharatelarvaeAssembly_093279;Aalb_AdultOocyteEmbryoPharatelarvaeAssembl…
AAEL000635	cop9 complex subunit 7a [Source:VB External Description;Acc:AAEL000635]	GO:0003674_molecular_function;GO:0005575_cellular_component;GO:0005737_cytoplasm;GO:0005623_cell;GO:0005634_nucleus;GO:0005622_intracellular;GO:0043226_organelle;GO:0043234_protein complex	protein_coding	NA	-0.0251994	0.901739	-0.180581	0.191354	0.360189	0.00180942	0.204807	0.117614	0.155381	0.668192	335	380	500	297	365	398	517	398	195	332	230	173	308	217	266	376	Aalb_AdultOocyteEmbryoPharatelarvaeAssembly_004842;Aalb_AdultOocyteEmbryoPharatelarvaeAssembly_004846;Aalb_AdultOocyteEmbryoPharatelarvaeAssembly_093283;Aalb_AdultOocyteEmbryoPharatelarvaeAssembly_093284;Aalb_AdultOocyteEmbryoPharatelarvaeAssembly_093285;Aalb_AdultOocyteEmbryoPharatelarvaeAssembly_093286;Aalb_AdultOocyteEmbryoPharatelarvaeAssembly_093287;Aalb_AdultOocyteEmbryoPharatelarvaeAssembl…
AAEL000636	conserved hypothetical protein [Source:VB External Description;Acc:AAEL000636]	GO:0003674_molecular_function	protein_coding	NA	-0.148058	0.652885	-0.869328	0.000134257	0.80303	0.000213179	0.0817598	0.79339	0.72127	0.0910026	168	137	200	79	117	170	239	183	57	102	56	48	156	93	136	141	Aalb_AdultOocyteEmbryoPharatelarvaeAssembly_004951;Aalb_AdultOocyteEmbryoPharatelarvaeAssembly_004952;Aalb_AdultOocyteEmbryoPharatelarvaeAssembly_004953;Aalb_AdultOocyteEmbryoPharatelarvaeAssembly_004954;Aalb_AdultOocyteEmbryoPharatelarvaeAssembly_004955;Aalb_AdultOocyteEmbryoPharatelarvaeAssembly_004956;Aalb_AdultOocyteEmbryoPharatelarvaeAssembly_004957;Aalb_AdultOocyteEmbryoPharatelarvaeAssembl…
AAEL000638	hypothetical protein [Source:VB External Description;Acc:AAEL000638]	NA	protein_coding	NA	0.297688	0.608693	0.288446	0.581312	0.731771	0.0715926	0.722529	0.10689	0.00924147	0.996809	70	81	134	19	53	65	69	67	23	41	36	34	28	17	20	65	Aalb_AdultOocyteEmbryoPharatelarvaeAssembly_004862;Aalb_AdultOocyteEmbryoPharatelarvaeAssembly_004863;Aalb_AdultOocyteEmbryoPharatelarvaeAssembly_004873
AAEL000639	n-acetylgalactosaminyltransferase [Source:VB External Description;Acc:AAEL000639]	GO:0003674_molecular_function;GO:0005575_cellular_component;GO:0006464_cellular protein modification process;GO:0005975_carbohydrate metabolic process;GO:0005794_Golgi apparatus;GO:0005737_cytoplasm;GO:0005623_cell;GO:0009058_biosynthetic process;GO:0016757_transferase activity, transferring glycosyl groups;GO:0008150_biological_process;GO:0005622_intracellular;GO:0043226_organelle	protein_coding	NA	0.911141	0.0330664	0.74143	0.00495553	-2.44965	1.03402e-21	-2.61936	5.69459e-20	0.169712	0.889659	12	26	29	21	12	9	17	13	60	150	97	79	54	47	64	88	Aalb_AdultOocyteEmbryoPharatelarvaeAssembly_004697;Aalb_AdultOocyteEmbryoPharatelarvaeAssembly_004707
AAEL000640	alanine-glyoxylate aminotransferase [Source:VB External Description;Acc:AAEL000640]	GO:0003674_molecular_function;GO:0008150_biological_process	protein_coding	aag00250;aag00260;aag01100	0.18683	0.461349	0.592406	0.00157592	0.541621	0.0017391	0.947198	2.46904e-08	-0.405576	0.342425	532	577	941	505	520	360	799	774	239	492	368	278	257	175	253	325	Aalb_AdultOocyteEmbryoPharatelarvaeAssembly_004705;Aalb_AdultOocyteEmbryoPharatelarvaeAssembly_004706;Aalb_AdultOocyteEmbryoPharatelarvaeAssembly_004717;Aalb_AdultOocyteEmbryoPharatelarvaeAssembly_004722;Aalb_AdultOocyteEmbryoPharatelarvaeAssembly_004725;Aalb_AdultOocyteEmbryoPharatelarvaeAssembly_004752;Aalb_AdultOocyteEmbryoPharatelarvaeAssembly_004754;Aalb_AdultOocyteEmbryoPharatelarvaeAssembl…
AAEL000641	protein disulfide isomerase [Source:VB External Description;Acc:AAEL000641]	GO:0005783_endoplasmic reticulum;GO:0003674_molecular_function;GO:0042592_homeostatic process;GO:0005575_cellular_component;GO:0016853_isomerase activity;GO:0044281_small molecule metabolic process;GO:0005737_cytoplasm;GO:0005623_cell;GO:0008150_biological_process;GO:0016491_oxidoreductase activity;GO:0005622_intracellular;GO:0043226_organelle	protein_coding	aag04141	0.19729	0.430278	-0.175247	0.408589	1.81242	7.19555e-30	1.43989	2.58967e-19	0.372537	0.387238	24697	27928	36167	19430	23416	17748	30463	30838	4814	7579	7045	4570	7556	5566	7460	9591	Aalb_AdultOocyteEmbryoPharatelarvaeAssembly_004737;Aalb_AdultOocyteEmbryoPharatelarvaeAssembly_004741;Aalb_AdultOocyteEmbryoPharatelarvaeAssembly_004744;Aalb_AdultOocyteEmbryoPharatelarvaeAssembly_004745;Aalb_AdultOocyteEmbryoPharatelarvaeAssembly_004748;Aalb_AdultOocyteEmbryoPharatelarvaeAssembly_004751;Aalb_AdultOocyteEmbryoPharatelarvaeAssembly_004753;Aalb_AdultOocyteEmbryoPharatelarvaeAssembl…
AAEL000642	alpha-amylase [Source:VB External Description;Acc:AAEL000642]	GO:0003674_molecular_function;GO:0043167_ion binding;GO:0005975_carbohydrate metabolic process;GO:0008150_biological_process	protein_coding	aag00052;aag00500;aag01100	-0.482689	0.277876	0.0106054	0.982651	-0.746182	0.0250417	-0.252888	0.555392	-0.493294	0.600762	41	52	57	19	48	58	102	51	24	98	49	54	69	37	71	65	Aalb_AdultOocyteEmbryoPharatelarvaeAssembly_004843;Aalb_AdultOocyteEmbryoPharatelarvaeAssembly_004844;Aalb_AdultOocyteEmbryoPharatelarvaeAssembly_004845;Aalb_AdultOocyteEmbryoPharatelarvaeAssembly_004849;Aalb_AdultOocyteEmbryoPharatelarvaeAssembly_004850
AAEL000643	zinc finger protein [Source:VB External Description;Acc:AAEL000643]	GO:0003674_molecular_function;GO:0043167_ion binding	protein_coding	NA	0.0210509	0.918614	-0.0516752	0.733362	-0.0487583	0.727843	-0.121484	0.381131	0.0727261	0.868766	733	776	952	731	751	787	1112	839	580	889	718	454	808	567	676	984	Aalb_AdultOocyteEmbryoPharatelarvaeAssembly_004736;Aalb_AdultOocyteEmbryoPharatelarvaeAssembly_004738;Aalb_AdultOocyteEmbryoPharatelarvaeAssembly_004739;Aalb_AdultOocyteEmbryoPharatelarvaeAssembly_004743;Aalb_AdultOocyteEmbryoPharatelarvaeAssembly_004762;Aalb_AdultOocyteEmbryoPharatelarvaeAssembly_004764;Aalb_AdultOocyteEmbryoPharatelarvaeAssembly_004778;Aalb_AdultOocyteEmbryoPharatelarvaeAssembl…
AAEL000644	conserved hypothetical protein [Source:VB External Description;Acc:AAEL000644]	GO:0005575_cellular_component	protein_coding	aag04146	0.293788	0.357968	0.637921	0.00825141	-0.510143	0.0243408	-0.166011	0.601344	-0.344133	0.606106	79	102	155	53	77	81	103	76	84	167	88	89	71	62	63	108	Aalb_AdultOocyteEmbryoPharatelarvaeAssembly_004865;Aalb_AdultOocyteEmbryoPharatelarvaeAssembly_004869;Aalb_AdultOocyteEmbryoPharatelarvaeAssembly_004876;Aalb_AdultOocyteEmbryoPharatelarvaeAssembly_004887;Aalb_AdultOocyteEmbryoPharatelarvaeAssembly_093325;Aalb_AdultOocyteEmbryoPharatelarvaeAssembly_093326;Aalb_AdultOocyteEmbryoPharatelarvaeAssembly_093327;Aalb_AdultOocyteEmbryoPharatelarvaeAssembl…
AAEL000645	hypothetical protein [Source:VB External Description;Acc:AAEL000645]	NA	protein_coding	NA	-0.1561	0.624368	-0.033987	0.919846	0.10823	0.685226	0.230342	0.379831	-0.122113	0.887651	66	97	143	95	108	106	137	134	62	89	97	45	81	62	77	113	Aalb_AdultOocyteEmbryoPharatelarvaeAssembly_093334;Aalb_AdultOocyteEmbryoPharatelarvaeAssembly_093335;Aalb_AdultOocyteEmbryoPharatelarvaeAssembly_093336;Aalb_AdultOocyteEmbryoPharatelarvaeAssembly_093337;Aalb_AdultOocyteEmbryoPharatelarvaeAssembly_093338
AAEL000647	predicted protein [Source:VB External Description;Acc:AAEL000647]	GO:0003674_molecular_function;GO:0043167_ion binding;GO:0005975_carbohydrate metabolic process;GO:0008150_biological_process	protein_coding	aag00052;aag00500;aag01100	0.756741	0.219095	1.69469	0.000212687	-1.07341	0.0123556	-0.13546	0.855966	-0.937949	0.421807	12	30	24	17	13	5	19	17	12	48	48	32	14	6	10	18	Aalb_AdultOocyteEmbryoPharatelarvaeAssembly_004841
AAEL000649	conserved hypothetical protein [Source:VB External Description;Acc:AAEL000649]	NA	protein_coding	NA	-0.0448372	0.810516	0.0900951	0.530758	-0.174698	0.147962	-0.0397654	0.811869	-0.134932	0.712768	467	601	785	448	526	648	778	625	435	691	506	396	528	379	534	683	Aalb_AdultOocyteEmbryoPharatelarvaeAssembly_004763;Aalb_AdultOocyteEmbryoPharatelarvaeAssembly_004768;Aalb_AdultOocyteEmbryoPharatelarvaeAssembly_004773;Aalb_AdultOocyteEmbryoPharatelarvaeAssembly_004774;Aalb_AdultOocyteEmbryoPharatelarvaeAssembly_004777;Aalb_AdultOocyteEmbryoPharatelarvaeAssembly_004790;Aalb_AdultOocyteEmbryoPharatelarvaeAssembly_004792;Aalb_AdultOocyteEmbryoPharatelarvaeAssembl…
AAEL000650	conserved hypothetical protein [Source:VB External Description;Acc:AAEL000650]	GO:0003674_molecular_function	protein_coding	NA	-0.249635	0.280601	-0.518946	0.00373502	1.00202	2.66989e-10	0.73271	9.53138e-06	0.269311	0.578473	2619	2877	4166	2044	3189	3731	3490	4363	937	1591	1042	947	1383	1382	1922	2535	Aalb_AdultOocyteEmbryoPharatelarvaeAssembly_004944;Aalb_AdultOocyteEmbryoPharatelarvaeAssembly_004945;Aalb_AdultOocyteEmbryoPharatelarvaeAssembly_004946;Aalb_AdultOocyteEmbryoPharatelarvaeAssembly_004947;Aalb_AdultOocyteEmbryoPharatelarvaeAssembly_004948;Aalb_AdultOocyteEmbryoPharatelarvaeAssembly_004949;Aalb_AdultOocyteEmbryoPharatelarvaeAssembly_004950;Aalb_AdultOocyteEmbryoPharatelarvaeAssembl…
AAEL000654	n-acetylgalactosaminyltransferase [Source:VB External Description;Acc:AAEL000654]	GO:0003674_molecular_function;GO:0005575_cellular_component;GO:0006464_cellular protein modification process;GO:0005975_carbohydrate metabolic process;GO:0005794_Golgi apparatus;GO:0005737_cytoplasm;GO:0005623_cell;GO:0009058_biosynthetic process;GO:0016757_transferase activity, transferring glycosyl groups;GO:0008150_biological_process;GO:0005622_intracellular;GO:0043226_organelle	protein_coding	aag00512;aag01100	0.417017	0.0055413	0.686326	1.49444e-08	-1.29938	1.93479e-29	-1.03007	8.56313e-18	-0.269309	0.410096	328	398	497	282	250	325	375	276	493	1069	813	569	501	373	501	625	Aalb_AdultOocyteEmbryoPharatelarvaeAssembly_004699;Aalb_AdultOocyteEmbryoPharatelarvaeAssembly_004702;Aalb_AdultOocyteEmbryoPharatelarvaeAssembly_004704;Aalb_AdultOocyteEmbryoPharatelarvaeAssembly_004721;Aalb_AdultOocyteEmbryoPharatelarvaeAssembly_004723;Aalb_AdultOocyteEmbryoPharatelarvaeAssembly_004731;Aalb_AdultOocyteEmbryoPharatelarvaeAssembly_093392;Aalb_AdultOocyteEmbryoPharatelarvaeAssembl…
AAEL000655	conserved hypothetical protein [Source:VB External Description;Acc:AAEL000655]	NA	protein_coding	NA	0.0237375	0.927223	0.330024	0.0334234	-0.2276	0.128346	0.0786861	0.697225	-0.306286	0.382604	253	280	423	211	274	264	390	315	211	360	294	202	221	212	220	273	Aalb_AdultOocyteEmbryoPharatelarvaeAssembly_004856;Aalb_AdultOocyteEmbryoPharatelarvaeAssembly_004881;Aalb_AdultOocyteEmbryoPharatelarvaeAssembly_004886;Aalb_AdultOocyteEmbryoPharatelarvaeAssembly_093405;Aalb_AdultOocyteEmbryoPharatelarvaeAssembly_093406;Aalb_AdultOocyteEmbryoPharatelarvaeAssembly_093407;Aalb_AdultOocyteEmbryoPharatelarvaeAssembly_093408;Aalb_AdultOocyteEmbryoPharatelarvaeAssembl…
AAEL000656	pangolin [Source:VB External Description;Acc:AAEL000656]	GO:0007165_signal transduction;GO:0008150_biological_process	protein_coding	NA	0.517531	0.265846	0.481367	0.195123	-0.628712	0.0578814	-0.664876	0.0860947	0.036164	0.981821	14	24	35	19	13	12	24	21	19	41	29	23	20	20	19	29	Aalb_AdultOocyteEmbryoPharatelarvaeAssembly_004891;Aalb_AdultOocyteEmbryoPharatelarvaeAssembly_004893;Aalb_AdultOocyteEmbryoPharatelarvaeAssembly_004894;Aalb_AdultOocyteEmbryoPharatelarvaeAssembly_004896;Aalb_AdultOocyteEmbryoPharatelarvaeAssembly_004897;Aalb_AdultOocyteEmbryoPharatelarvaeAssembly_004898;Aalb_AdultOocyteEmbryoPharatelarvaeAssembly_004899;Aalb_AdultOocyteEmbryoPharatelarvaeAssembl…
AAEL000657	hypothetical protein [Source:VB External Description;Acc:AAEL000657]	NA	protein_coding	NA	0.34409	0.115618	0.120509	0.621041	0.512466	0.00348253	0.288885	0.167833	0.223582	0.696838	171	194	305	131	129	141	208	203	85	162	114	78	112	95	99	134	Aalb_AdultOocyteEmbryoPharatelarvaeAssembly_004857;Aalb_AdultOocyteEmbryoPharatelarvaeAssembly_004861;Aalb_AdultOocyteEmbryoPharatelarvaeAssembly_004875;Aalb_AdultOocyteEmbryoPharatelarvaeAssembly_004884;Aalb_AdultOocyteEmbryoPharatelarvaeAssembly_004885;Aalb_AdultOocyteEmbryoPharatelarvaeAssembly_093417;Aalb_AdultOocyteEmbryoPharatelarvaeAssembly_093418;Aalb_AdultOocyteEmbryoPharatelarvaeAssembl…
AAEL000658	conserved hypothetical protein [Source:VB External Description;Acc:AAEL000658]	NA	protein_coding	NA	-0.3356	0.57553	-1.16533	0.00407761	-0.312482	0.51906	-1.14221	0.00311479	0.829728	0.398731	19	28	33	22	35	36	44	25	32	11	22	27	64	33	67	91	Aalb_AdultOocyteEmbryoPharatelarvaeAssembly_093425
AAEL000659	exosome complex exonuclease rrp43 (ribosomal RNA processing protein 43) [Source:VB External Description;Acc:AAEL000659]	NA	protein_coding	aag03018	0.330114	0.271894	-0.166105	0.610348	0.820529	0.000352473	0.32431	0.246254	0.496219	0.403451	90	104	104	84	60	78	124	79	40	47	41	41	49	39	57	70	Aalb_AdultOocyteEmbryoPharatelarvaeAssembly_093426
AAEL000661	t-cell specific transcription factor, tcf [Source:VB External Description;Acc:AAEL000661]	GO:0007165_signal transduction;GO:0008150_biological_process	protein_coding	NA	-0.0666077	0.776388	0.0831972	0.670153	0.0678286	0.70831	0.217634	0.200598	-0.149805	0.763115	278	327	355	288	305	343	449	352	193	350	282	143	268	155	268	311	Aalb_AdultOocyteEmbryoPharatelarvaeAssembly_004830;Aalb_AdultOocyteEmbryoPharatelarvaeAssembly_004831;Aalb_AdultOocyteEmbryoPharatelarvaeAssembly_004832;Aalb_AdultOocyteEmbryoPharatelarvaeAssembly_004833;Aalb_AdultOocyteEmbryoPharatelarvaeAssembly_004834;Aalb_AdultOocyteEmbryoPharatelarvaeAssembly_093427;Aalb_AdultOocyteEmbryoPharatelarvaeAssembly_093428;Aalb_AdultOocyteEmbryoPharatelarvaeAssembl…
AAEL000662	conserved hypothetical protein [Source:VB External Description;Acc:AAEL000662]	NA	protein_coding	NA	-0.158907	0.817666	0.267569	0.644007	-0.140915	0.801283	0.285561	0.623448	-0.426476	0.773845	9	16	24	12	16	16	26	16	13	22	10	8	21	5	8	15	Aalb_AdultOocyteEmbryoPharatelarvaeAssembly_093436;Aalb_AdultOocyteEmbryoPharatelarvaeAssembly_093437;Aalb_AdultOocyteEmbryoPharatelarvaeAssembly_093438
AAEL000663	conserved hypothetical protein [Source:VB External Description;Acc:AAEL000663]	NA	protein_coding	NA	0.627035	0.0456876	0.414837	0.169285	1.08612	1.25079e-05	0.873923	0.00105959	0.212197	0.825299	541	732	1329	271	402	463	665	392	197	381	213	212	219	151	143	339	Aalb_AdultOocyteEmbryoPharatelarvaeAssembly_004851;Aalb_AdultOocyteEmbryoPharatelarvaeAssembly_004858;Aalb_AdultOocyteEmbryoPharatelarvaeAssembly_004874;Aalb_AdultOocyteEmbryoPharatelarvaeAssembly_093439;Aalb_AdultOocyteEmbryoPharatelarvaeAssembly_093440;Aalb_AdultOocyteEmbryoPharatelarvaeAssembly_093441;Aalb_AdultOocyteEmbryoPharatelarvaeAssembly_093442;Aalb_AdultOocyteEmbryoPharatelarvaeAssembl…
AAEL000666	pmp22 peroxisomal membrane protein, putative [Source:VB External Description;Acc:AAEL000666]	GO:0005575_cellular_component	protein_coding	aag04146	-0.00152238	0.997078	-0.044584	0.870692	0.0711575	0.763129	0.0280959	0.922012	0.0430617	0.962721	125	121	178	105	128	130	184	137	86	149	92	72	109	92	84	172	Aalb_AdultOocyteEmbryoPharatelarvaeAssembly_004696;Aalb_AdultOocyteEmbryoPharatelarvaeAssembly_004708;Aalb_AdultOocyteEmbryoPharatelarvaeAssembly_093445;Aalb_AdultOocyteEmbryoPharatelarvaeAssembly_093446;Aalb_AdultOocyteEmbryoPharatelarvaeAssembly_093447;Aalb_AdultOocyteEmbryoPharatelarvaeAssembly_093448
AAEL000669	conserved hypothetical protein [Source:VB External Description;Acc:AAEL000669]	NA	protein_coding	NA	0.637691	0.0474381	0.912082	0.000828176	-0.248187	0.411914	0.0262037	0.95304	-0.274391	0.762641	674	566	691	252	380	286	528	329	284	925	456	427	290	307	243	308	Aalb_AdultOocyteEmbryoPharatelarvaeAssembly_093449;Aalb_AdultOocyteEmbryoPharatelarvaeAssembly_093450;Aalb_AdultOocyteEmbryoPharatelarvaeAssembly_093451;Aalb_AdultOocyteEmbryoPharatelarvaeAssembly_093452;Aalb_AdultOocyteEmbryoPharatelarvaeAssembly_093453
AAEL000670	methionine sulfoxide reductase [Source:VB External Description;Acc:AAEL000670]	GO:0003674_molecular_function;GO:0016491_oxidoreductase activity;GO:0008150_biological_process	protein_coding	NA	0.230208	0.123637	-0.834458	1.50939e-12	1.33766	2.08478e-33	0.272996	0.0345716	1.06467	5.55501e-10	840	996	1432	715	787	808	1166	911	257	384	323	250	638	486	503	795	Aalb_AdultOocyteEmbryoPharatelarvaeAssembly_004864;Aalb_AdultOocyteEmbryoPharatelarvaeAssembly_004867;Aalb_AdultOocyteEmbryoPharatelarvaeAssembly_093454;Aalb_AdultOocyteEmbryoPharatelarvaeAssembly_093455;Aalb_AdultOocyteEmbryoPharatelarvaeAssembly_093456;Aalb_AdultOocyteEmbryoPharatelarvaeAssembly_093457;Aalb_AdultOocyteEmbryoPharatelarvaeAssembly_093458;Aalb_AdultOocyteEmbryoPharatelarvaeAssembl…
AAEL000671	Toll-like receptor [Source:VB Community Annotation;Acc:AAEL000671]	GO:0007165_signal transduction;GO:0003674_molecular_function;GO:0005575_cellular_component;GO:0008150_biological_process	protein_coding	NA	0.441282	0.48574	0.908162	0.0672326	-0.260675	0.610219	0.206205	0.759225	-0.46688	0.754637	20	25	19	13	18	15	20	9	8	38	19	12	13	10	7	13	Aalb_AdultOocyteEmbryoPharatelarvaeAssembly_004926;Aalb_AdultOocyteEmbryoPharatelarvaeAssembly_004927;Aalb_AdultOocyteEmbryoPharatelarvaeAssembly_004928;Aalb_AdultOocyteEmbryoPharatelarvaeAssembly_004929;Aalb_AdultOocyteEmbryoPharatelarvaeAssembly_004930;Aalb_AdultOocyteEmbryoPharatelarvaeAssembly_004931;Aalb_AdultOocyteEmbryoPharatelarvaeAssembly_004932;Aalb_AdultOocyteEmbryoPharatelarvaeAssembl…
AAEL000672	cyclin a [Source:VB External Description;Acc:AAEL000672]	GO:0003674_molecular_function;GO:0005575_cellular_component;GO:0019899_enzyme binding;GO:0005623_cell;GO:0008150_biological_process;GO:0005634_nucleus;GO:0007049_cell cycle;GO:0051301_cell division;GO:0005622_intracellular;GO:0043226_organelle	protein_coding	NA	-0.115736	0.689478	-0.773192	3.08301e-05	1.48944	2.09383e-18	0.831982	2.57115e-06	0.657457	0.0589053	1399	1569	1669	1562	1636	1563	2372	1982	452	513	475	313	1047	518	1008	785	Aalb_AdultOocyteEmbryoPharatelarvaeAssembly_004698;Aalb_AdultOocyteEmbryoPharatelarvaeAssembly_004700;Aalb_AdultOocyteEmbryoPharatelarvaeAssembly_004701;Aalb_AdultOocyteEmbryoPharatelarvaeAssembly_004709;Aalb_AdultOocyteEmbryoPharatelarvaeAssembly_004710;Aalb_AdultOocyteEmbryoPharatelarvaeAssembly_004711;Aalb_AdultOocyteEmbryoPharatelarvaeAssembly_004714;Aalb_AdultOocyteEmbryoPharatelarvaeAssembl…
AAEL000673	conserved hypothetical protein [Source:VB External Description;Acc:AAEL000673]	GO:0051186_cofactor metabolic process;GO:0003674_molecular_function;GO:0034641_cellular nitrogen compound metabolic process;GO:0044281_small molecule metabolic process;GO:0016829_lyase activity;GO:0008150_biological_process	protein_coding	NA	0.328196	0.440378	-0.668824	0.0358889	0.127089	0.7295	-0.869932	0.00433439	0.997021	0.0789079	2401	3232	5962	1920	2271	2297	3246	3421	1524	4851	1323	1991	3398	2145	4287	7302	Aalb_AdultOocyteEmbryoPharatelarvaeAssembly_004686;Aalb_AdultOocyteEmbryoPharatelarvaeAssembly_004688;Aalb_AdultOocyteEmbryoPharatelarvaeAssembly_004689;Aalb_AdultOocyteEmbryoPharatelarvaeAssembly_004690;Aalb_AdultOocyteEmbryoPharatelarvaeAssembly_004691;Aalb_AdultOocyteEmbryoPharatelarvaeAssembly_004692;Aalb_AdultOocyteEmbryoPharatelarvaeAssembly_004693;Aalb_AdultOocyteEmbryoPharatelarvaeAssembl…
AAEL000674	RNA m5u methyltransferase [Source:VB External Description;Acc:AAEL000674]	GO:0003674_molecular_function;GO:0034641_cellular nitrogen compound metabolic process;GO:0008168_methyltransferase activity;GO:0008150_biological_process	protein_coding	NA	-0.049198	0.800817	-0.294943	0.02226	0.31761	0.00751097	0.0718652	0.662274	0.245745	0.4103	615	659	852	547	620	775	936	701	386	511	463	317	579	425	595	700	Aalb_AdultOocyteEmbryoPharatelarvaeAssembly_004740;Aalb_AdultOocyteEmbryoPharatelarvaeAssembly_004747;Aalb_AdultOocyteEmbryoPharatelarvaeAssembly_093497;Aalb_AdultOocyteEmbryoPharatelarvaeAssembly_093498;Aalb_AdultOocyteEmbryoPharatelarvaeAssembly_093499;Aalb_AdultOocyteEmbryoPharatelarvaeAssembly_093500;Aalb_AdultOocyteEmbryoPharatelarvaeAssembly_093501;Aalb_AdultOocyteEmbryoPharatelarvaeAssembl…
AAEL000676	hypothetical protein [Source:VB External Description;Acc:AAEL000676]	NA	protein_coding	NA	-0.150303	0.699282	-0.211159	0.505817	0.0844982	0.796976	0.0236423	0.953083	0.060856	0.962043	58	80	67	73	78	92	108	66	41	79	58	36	58	55	66	92	Aalb_AdultOocyteEmbryoPharatelarvaeAssembly_004835;Aalb_AdultOocyteEmbryoPharatelarvaeAssembly_004836;Aalb_AdultOocyteEmbryoPharatelarvaeAssembly_004837;Aalb_AdultOocyteEmbryoPharatelarvaeAssembly_004838;Aalb_AdultOocyteEmbryoPharatelarvaeAssembly_004839
AAEL000677	DNA-directed RNA polymerase subunit rpb8 [Source:VB External Description;Acc:AAEL000677]	GO:0034641_cellular nitrogen compound metabolic process;GO:0009058_biosynthetic process;GO:0008150_biological_process	protein_coding	aag00230;aag00240;aag01100;aag03020	0.17202	0.403824	-0.310403	0.0667425	0.522218	0.000335175	0.0397953	0.860507	0.482422	0.101473	256	261	394	227	253	259	304	276	133	179	184	120	250	148	208	250	Aalb_AdultOocyteEmbryoPharatelarvaeAssembly_093506;Aalb_AdultOocyteEmbryoPharatelarvaeAssembly_093507;Aalb_AdultOocyteEmbryoPharatelarvaeAssembly_093508;Aalb_AdultOocyteEmbryoPharatelarvaeAssembly_093509;Aalb_AdultOocyteEmbryoPharatelarvaeAssembly_093510;Aalb_AdultOocyteEmbryoPharatelarvaeAssembly_093511;Aalb_AdultOocyteEmbryoPharatelarvaeAssembly_093512;Aalb_AdultOocyteEmbryoPharatelarvaeAssembl…
AAEL000679	NEDD8, putative [Source:VB External Description;Acc:AAEL000679]	GO:0003674_molecular_function	protein_coding	NA	0.243102	0.106876	-0.0247879	0.893612	0.194094	0.131835	-0.0737962	0.664269	0.26789	0.367429	410	494	698	345	359	410	519	488	261	459	369	243	412	248	372	471	Aalb_AdultOocyteEmbryoPharatelarvaeAssembly_093515
AAEL000682	hypothetical protein [Source:VB External Description;Acc:AAEL000682]	GO:0005634_nucleus;GO:0005575_cellular_component;GO:0005622_intracellular;GO:0005623_cell;GO:0043226_organelle	protein_coding	NA	-0.151394	0.417477	-0.178193	0.246874	0.343398	0.00866381	0.316599	0.0236245	0.0267989	0.967847	1382	1441	1480	1309	1467	1727	2023	1730	723	1166	979	689	1190	720	1193	1405	Aalb_AdultOocyteEmbryoPharatelarvaeAssembly_046797;Aalb_AdultOocyteEmbryoPharatelarvaeAssembly_046798;Aalb_AdultOocyteEmbryoPharatelarvaeAssembly_046799;Aalb_AdultOocyteEmbryoPharatelarvaeAssembly_046800;Aalb_AdultOocyteEmbryoPharatelarvaeAssembly_046802;Aalb_AdultOocyteEmbryoPharatelarvaeAssembly_046806;Aalb_AdultOocyteEmbryoPharatelarvaeAssembly_046807;Aalb_AdultOocyteEmbryoPharatelarvaeAssembl…
AAEL000683	conserved hypothetical protein [Source:VB External Description;Acc:AAEL000683]	GO:0003674_molecular_function	protein_coding	NA	-0.0760868	0.918695	-0.34003	0.512019	0.169169	0.746045	-0.0947741	0.877638	0.263943	0.869955	32	26	37	58	60	43	33	42	30	30	29	21	56	28	25	51	Aalb_AdultOocyteEmbryoPharatelarvaeAssembly_046666;Aalb_AdultOocyteEmbryoPharatelarvaeAssembly_093537;Aalb_AdultOocyteEmbryoPharatelarvaeAssembly_093538;Aalb_AdultOocyteEmbryoPharatelarvaeAssembly_093539;Aalb_AdultOocyteEmbryoPharatelarvaeAssembly_093540
AAEL000684	conserved hypothetical protein [Source:VB External Description;Acc:AAEL000684]	NA	protein_coding	NA	1.43591	0.137837	1.19494	0.125719	-0.977899	0.180315	-1.21887	0.173291	0.240968	0.937086	3	21	10	8	2	8	0	6	10	18	27	11	7	3	16	5	Aalb_AdultOocyteEmbryoPharatelarvaeAssembly_047014;Aalb_AdultOocyteEmbryoPharatelarvaeAssembly_216805;Aalb_AdultOocyteEmbryoPharatelarvaeAssembly_222434
AAEL000685	conserved hypothetical protein [Source:VB External Description;Acc:AAEL000685]	GO:0003674_molecular_function	protein_coding	NA	-0.174982	0.458904	-0.467764	0.00862125	0.416683	0.0131895	0.1239	0.574458	0.292782	0.516859	296	319	383	382	320	460	571	407	189	266	220	155	305	233	312	438	Aalb_AdultOocyteEmbryoPharatelarvaeAssembly_046665;Aalb_AdultOocyteEmbryoPharatelarvaeAssembly_093541;Aalb_AdultOocyteEmbryoPharatelarvaeAssembly_093542;Aalb_AdultOocyteEmbryoPharatelarvaeAssembly_093543;Aalb_AdultOocyteEmbryoPharatelarvaeAssembly_093544;Aalb_AdultOocyteEmbryoPharatelarvaeAssembly_093545;Aalb_AdultOocyteEmbryoPharatelarvaeAssembly_093546;Aalb_AdultOocyteEmbryoPharatelarvaeAssembl…
AAEL000687	glucosyl/glucuronosyl transferases [Source:VB External Description;Acc:AAEL000687]	GO:0003674_molecular_function;GO:0016757_transferase activity, transferring glycosyl groups;GO:0008150_biological_process	protein_coding	NA	0.923403	0.326523	0.421975	0.627346	-0.338525	0.673416	-0.839954	0.325441	0.501428	0.843444	11	10	28	0	5	3	8	10	3	18	18	8	6	6	14	11	Aalb_AdultOocyteEmbryoPharatelarvaeAssembly_046816;Aalb_AdultOocyteEmbryoPharatelarvaeAssembly_046817;Aalb_AdultOocyteEmbryoPharatelarvaeAssembly_046818;Aalb_AdultOocyteEmbryoPharatelarvaeAssembly_046819;Aalb_AdultOocyteEmbryoPharatelarvaeAssembly_046820;Aalb_AdultOocyteEmbryoPharatelarvaeAssembly_046821;Aalb_AdultOocyteEmbryoPharatelarvaeAssembly_046822;Aalb_AdultOocyteEmbryoPharatelarvaeAssembl…
AAEL000689	steroid dehydrogenase [Source:VB External Description;Acc:AAEL000689]	GO:0003674_molecular_function;GO:0016491_oxidoreductase activity;GO:0008150_biological_process	protein_coding	NA	0.236269	0.732796	-0.491099	0.418004	0.820118	0.0988428	0.0927501	0.893528	0.727368	0.579474	10	15	31	12	12	18	15	16	9	7	8	5	16	5	9	17	Aalb_AdultOocyteEmbryoPharatelarvaeAssembly_046844;Aalb_AdultOocyteEmbryoPharatelarvaeAssembly_046845;Aalb_AdultOocyteEmbryoPharatelarvaeAssembly_093552
AAEL000690	steroid dehydrogenase [Source:VB External Description;Acc:AAEL000690]	GO:0003674_molecular_function;GO:0016491_oxidoreductase activity;GO:0008150_biological_process	protein_coding	NA	-0.432749	0.515126	-0.20237	0.744021	-0.36656	0.511833	-0.136182	0.833913	-0.230379	0.902632	12	5	19	8	12	15	23	15	7	16	8	13	14	6	15	23	Aalb_AdultOocyteEmbryoPharatelarvaeAssembly_046839;Aalb_AdultOocyteEmbryoPharatelarvaeAssembly_046842;Aalb_AdultOocyteEmbryoPharatelarvaeAssembly_046843;Aalb_AdultOocyteEmbryoPharatelarvaeAssembly_093553
AAEL000691	conserved hypothetical protein [Source:VB External Description;Acc:AAEL000691]	GO:0003674_molecular_function	protein_coding	NA	-0.380636	0.0884428	-0.311442	0.119902	-0.208776	0.295714	-0.139582	0.558502	-0.0691937	0.929231	831	935	849	807	1078	1267	1569	1083	662	902	878	686	1152	661	879	1886	Aalb_AdultOocyteEmbryoPharatelarvaeAssembly_046898;Aalb_AdultOocyteEmbryoPharatelarvaeAssembly_046912;Aalb_AdultOocyteEmbryoPharatelarvaeAssembly_046934;Aalb_AdultOocyteEmbryoPharatelarvaeAssembly_046935;Aalb_AdultOocyteEmbryoPharatelarvaeAssembly_046937;Aalb_AdultOocyteEmbryoPharatelarvaeAssembly_046940;Aalb_AdultOocyteEmbryoPharatelarvaeAssembly_046942;Aalb_AdultOocyteEmbryoPharatelarvaeAssembl…
AAEL000692	partner of sld5 [Source:VB External Description;Acc:AAEL000692]	GO:0005575_cellular_component;GO:0034641_cellular nitrogen compound metabolic process;GO:0005623_cell;GO:0009058_biosynthetic process;GO:0008150_biological_process;GO:0005634_nucleus;GO:0006259_DNA metabolic process;GO:0005622_intracellular;GO:0043226_organelle	protein_coding	NA	0.114709	0.684041	-0.177769	0.468385	0.596489	0.00126871	0.304011	0.153845	0.292478	0.587236	126	136	163	117	104	134	163	151	54	79	84	64	91	59	96	112	Aalb_AdultOocyteEmbryoPharatelarvaeAssembly_093556;Aalb_AdultOocyteEmbryoPharatelarvaeAssembly_093557;Aalb_AdultOocyteEmbryoPharatelarvaeAssembly_093558;Aalb_AdultOocyteEmbryoPharatelarvaeAssembly_093559
AAEL000693	autophagy related gene TOR [Source:VB Community Annotation;Acc:AAEL000693]	GO:0016301_kinase activity;GO:0003674_molecular_function;GO:0008150_biological_process	protein_coding	aag04150	-0.0557717	0.784965	0.0354131	0.841733	-0.319399	0.00941198	-0.228215	0.102128	-0.0911848	0.846684	1569	1761	2217	1547	1674	2151	2419	1845	1541	2378	1837	1267	1982	1353	1583	2799	Aalb_AdultOocyteEmbryoPharatelarvaeAssembly_093560;Aalb_AdultOocyteEmbryoPharatelarvaeAssembly_093561;Aalb_AdultOocyteEmbryoPharatelarvaeAssembly_093562;Aalb_AdultOocyteEmbryoPharatelarvaeAssembly_093563;Aalb_AdultOocyteEmbryoPharatelarvaeAssembly_093564;Aalb_AdultOocyteEmbryoPharatelarvaeAssembly_093565;Aalb_AdultOocyteEmbryoPharatelarvaeAssembly_093566;Aalb_AdultOocyteEmbryoPharatelarvaeAssembl…
AAEL000695	conserved hypothetical protein [Source:VB External Description;Acc:AAEL000695]	GO:0003674_molecular_function	protein_coding	aag04320	-0.252956	0.180926	-0.00635661	0.976443	-0.458474	0.00103267	-0.211875	0.213556	-0.246599	0.533546	5724	6160	7843	5614	7038	8408	9471	8203	6245	9147	8127	4355	8215	5372	7178	10367	Aalb_AdultOocyteEmbryoPharatelarvaeAssembly_046880;Aalb_AdultOocyteEmbryoPharatelarvaeAssembly_046881;Aalb_AdultOocyteEmbryoPharatelarvaeAssembly_046882;Aalb_AdultOocyteEmbryoPharatelarvaeAssembly_046883;Aalb_AdultOocyteEmbryoPharatelarvaeAssembly_046884;Aalb_AdultOocyteEmbryoPharatelarvaeAssembly_046887;Aalb_AdultOocyteEmbryoPharatelarvaeAssembly_046888;Aalb_AdultOocyteEmbryoPharatelarvaeAssembl…
AAEL000696	hypothetical protein [Source:VB External Description;Acc:AAEL000696]	GO:0003674_molecular_function;GO:0043167_ion binding	protein_coding	NA	0.253572	0.340229	0.436558	0.0396881	-0.252952	0.225175	-0.0699669	0.809977	-0.182986	0.791502	120	116	172	82	85	102	165	99	90	155	114	96	96	64	74	146	Aalb_AdultOocyteEmbryoPharatelarvaeAssembly_046702;Aalb_AdultOocyteEmbryoPharatelarvaeAssembly_046703;Aalb_AdultOocyteEmbryoPharatelarvaeAssembly_046704;Aalb_AdultOocyteEmbryoPharatelarvaeAssembly_046705;Aalb_AdultOocyteEmbryoPharatelarvaeAssembly_046706;Aalb_AdultOocyteEmbryoPharatelarvaeAssembly_046707;Aalb_AdultOocyteEmbryoPharatelarvaeAssembly_046708;Aalb_AdultOocyteEmbryoPharatelarvaeAssembl…
AAEL000697	hypothetical protein [Source:VB External Description;Acc:AAEL000697]	NA	protein_coding	NA	-0.0910461	0.779333	-0.362793	0.114919	0.198571	0.400199	-0.0731758	0.802709	0.271747	0.663721	123	115	148	122	100	156	193	156	94	93	96	64	126	100	116	162	Aalb_AdultOocyteEmbryoPharatelarvaeAssembly_093598;Aalb_AdultOocyteEmbryoPharatelarvaeAssembly_093599;Aalb_AdultOocyteEmbryoPharatelarvaeAssembly_093600;Aalb_AdultOocyteEmbryoPharatelarvaeAssembly_093601;Aalb_AdultOocyteEmbryoPharatelarvaeAssembly_093602;Aalb_AdultOocyteEmbryoPharatelarvaeAssembly_093603;Aalb_AdultOocyteEmbryoPharatelarvaeAssembly_093604
AAEL000698	conserved hypothetical protein [Source:VB External Description;Acc:AAEL000698]	GO:0003674_molecular_function;GO:0043167_ion binding;GO:0005575_cellular_component;GO:0005622_intracellular;GO:0005623_cell	protein_coding	NA	-0.0355068	0.862656	-0.111012	0.471953	0.521451	5.71258e-06	0.445946	0.000171525	0.0755056	0.877422	566	573	714	524	539	646	892	630	293	420	342	254	448	289	347	500	Aalb_AdultOocyteEmbryoPharatelarvaeAssembly_046808;Aalb_AdultOocyteEmbryoPharatelarvaeAssembly_046809;Aalb_AdultOocyteEmbryoPharatelarvaeAssembly_046810;Aalb_AdultOocyteEmbryoPharatelarvaeAssembly_046811;Aalb_AdultOocyteEmbryoPharatelarvaeAssembly_046812;Aalb_AdultOocyteEmbryoPharatelarvaeAssembly_046813;Aalb_AdultOocyteEmbryoPharatelarvaeAssembly_046814;Aalb_AdultOocyteEmbryoPharatelarvaeAssembl…
AAEL000699	conserved hypothetical protein [Source:VB External Description;Acc:AAEL000699]	GO:0003674_molecular_function;GO:0043167_ion binding	protein_coding	NA	-0.172376	0.493469	-0.220491	0.279272	-0.178731	0.367612	-0.226846	0.266849	0.0481156	0.955743	151	179	193	159	171	237	266	177	123	204	179	112	223	115	208	261	Aalb_AdultOocyteEmbryoPharatelarvaeAssembly_093609;Aalb_AdultOocyteEmbryoPharatelarvaeAssembly_093610;Aalb_AdultOocyteEmbryoPharatelarvaeAssembly_093611;Aalb_AdultOocyteEmbryoPharatelarvaeAssembly_093612;Aalb_AdultOocyteEmbryoPharatelarvaeAssembly_093613;Aalb_AdultOocyteEmbryoPharatelarvaeAssembly_267079
AAEL000700	cadherin [Source:VB External Description;Acc:AAEL000700]	GO:0003674_molecular_function;GO:0043167_ion binding;GO:0005575_cellular_component;GO:0007155_cell adhesion;GO:0005623_cell;GO:0005886_plasma membrane;GO:0008150_biological_process	protein_coding	aag04391	0.413998	0.407257	0.000243292	0.999577	0.206324	0.632581	-0.207431	0.67943	0.413755	0.721906	49	43	75	39	36	22	60	52	14	63	41	27	54	34	21	45	Aalb_AdultOocyteEmbryoPharatelarvaeAssembly_046645;Aalb_AdultOocyteEmbryoPharatelarvaeAssembly_046651;Aalb_AdultOocyteEmbryoPharatelarvaeAssembly_046652;Aalb_AdultOocyteEmbryoPharatelarvaeAssembly_046653;Aalb_AdultOocyteEmbryoPharatelarvaeAssembly_046654;Aalb_AdultOocyteEmbryoPharatelarvaeAssembly_046655;Aalb_AdultOocyteEmbryoPharatelarvaeAssembly_046660;Aalb_AdultOocyteEmbryoPharatelarvaeAssembl…
AAEL000701	60S ribosomal protein L4 [Source:VB External Description;Acc:AAEL000701]	GO:0003674_molecular_function;GO:0005575_cellular_component;GO:0005737_cytoplasm;GO:0005623_cell;GO:0009058_biosynthetic process;GO:0008150_biological_process;GO:0003735_structural constituent of ribosome;GO:0005840_ribosome;GO:0005198_structural molecule activity;GO:0005622_intracellular;GO:0006412_translation;GO:0043226_organelle	protein_coding	aag03010	0.170715	0.450414	-0.198109	0.314192	0.4517	0.00474531	0.0828759	0.717361	0.368824	0.338059	239	253	387	178	184	247	324	264	112	200	174	116	185	128	225	225	Aalb_AdultOocyteEmbryoPharatelarvaeAssembly_093646;Aalb_AdultOocyteEmbryoPharatelarvaeAssembly_093647
AAEL000702	hypothetical protein [Source:VB External Description;Acc:AAEL000702]	NA	protein_coding	NA	-0.267644	0.309552	0.279277	0.216513	-0.302222	0.144421	0.244699	0.299021	-0.546921	0.183903	174	140	211	110	181	162	268	227	131	230	191	79	136	117	146	156	Aalb_AdultOocyteEmbryoPharatelarvaeAssembly_047005;Aalb_AdultOocyteEmbryoPharatelarvaeAssembly_047009;Aalb_AdultOocyteEmbryoPharatelarvaeAssembly_093648;Aalb_AdultOocyteEmbryoPharatelarvaeAssembly_093649;Aalb_AdultOocyteEmbryoPharatelarvaeAssembly_093650;Aalb_AdultOocyteEmbryoPharatelarvaeAssembly_093651;Aalb_AdultOocyteEmbryoPharatelarvaeAssembly_093652;Aalb_AdultOocyteEmbryoPharatelarvaeAssembl…
AAEL000703	glycogen phosphorylase [Source:VB External Description;Acc:AAEL000703]	GO:0003674_molecular_function;GO:0005975_carbohydrate metabolic process;GO:0016757_transferase activity, transferring glycosyl groups;GO:0008150_biological_process	protein_coding	aag00500;aag01100	0.0955497	0.583542	0.0705199	0.640995	0.167513	0.175212	0.142483	0.312199	0.0250298	0.965598	3952	4296	5828	3549	3674	4317	5667	4404	2484	4434	3070	2408	3627	2389	2983	4065	Aalb_AdultOocyteEmbryoPharatelarvaeAssembly_046748;Aalb_AdultOocyteEmbryoPharatelarvaeAssembly_046750;Aalb_AdultOocyteEmbryoPharatelarvaeAssembly_046751;Aalb_AdultOocyteEmbryoPharatelarvaeAssembly_046754;Aalb_AdultOocyteEmbryoPharatelarvaeAssembly_046766;Aalb_AdultOocyteEmbryoPharatelarvaeAssembly_046767;Aalb_AdultOocyteEmbryoPharatelarvaeAssembly_046779;Aalb_AdultOocyteEmbryoPharatelarvaeAssembl…
AAEL000704	synaptotagmin, [Source:VB External Description;Acc:AAEL000704]	GO:0003674_molecular_function;GO:0005575_cellular_component;GO:0006810_transport;GO:0005737_cytoplasm;GO:0005623_cell;GO:0008150_biological_process;GO:0016023_cytoplasmic membrane-bounded vesicle;GO:0005622_intracellular;GO:0043226_organelle	protein_coding	NA	0.524504	0.0339031	0.604001	0.00660207	0.233146	0.314016	0.312643	0.209753	-0.079497	0.930554	370	469	671	236	262	286	368	370	205	439	247	250	211	203	137	266	Aalb_AdultOocyteEmbryoPharatelarvaeAssembly_046758;Aalb_AdultOocyteEmbryoPharatelarvaeAssembly_046760;Aalb_AdultOocyteEmbryoPharatelarvaeAssembly_046771;Aalb_AdultOocyteEmbryoPharatelarvaeAssembly_046772;Aalb_AdultOocyteEmbryoPharatelarvaeAssembly_046773;Aalb_AdultOocyteEmbryoPharatelarvaeAssembly_046774;Aalb_AdultOocyteEmbryoPharatelarvaeAssembly_046777;Aalb_AdultOocyteEmbryoPharatelarvaeAssembl…
AAEL000706	serine palmitoyltransferase [Source:VB External Description;Acc:AAEL000706]	GO:0003674_molecular_function;GO:0009058_biosynthetic process;GO:0008150_biological_process	protein_coding	aag00600;aag01100	-0.0820926	0.623541	-0.233262	0.0477832	-0.256445	0.0190889	-0.407615	0.000130065	0.15117	0.645435	929	1072	1240	860	1056	1070	1537	1124	853	1366	1084	624	1322	915	1211	1635	Aalb_AdultOocyteEmbryoPharatelarvaeAssembly_046747;Aalb_AdultOocyteEmbryoPharatelarvaeAssembly_046761;Aalb_AdultOocyteEmbryoPharatelarvaeAssembly_046776;Aalb_AdultOocyteEmbryoPharatelarvaeAssembly_046789;Aalb_AdultOocyteEmbryoPharatelarvaeAssembly_093670;Aalb_AdultOocyteEmbryoPharatelarvaeAssembly_093671;Aalb_AdultOocyteEmbryoPharatelarvaeAssembly_093672;Aalb_AdultOocyteEmbryoPharatelarvaeAssembl…
AAEL000707	cell cycle control protein cwf22 [Source:VB External Description;Acc:AAEL000707]	GO:0003677_DNA binding;GO:0003674_molecular_function;GO:0034641_cellular nitrogen compound metabolic process;GO:0003723_RNA binding;GO:0008150_biological_process	protein_coding	NA	-0.247387	0.187935	-0.393815	0.00974457	-0.0974739	0.578136	-0.243902	0.130002	0.146428	0.767656	270	282	366	284	298	423	468	388	210	343	279	193	403	220	365	534	Aalb_AdultOocyteEmbryoPharatelarvaeAssembly_046696;Aalb_AdultOocyteEmbryoPharatelarvaeAssembly_046697;Aalb_AdultOocyteEmbryoPharatelarvaeAssembly_046698;Aalb_AdultOocyteEmbryoPharatelarvaeAssembly_046699;Aalb_AdultOocyteEmbryoPharatelarvaeAssembly_046700;Aalb_AdultOocyteEmbryoPharatelarvaeAssembly_046701;Aalb_AdultOocyteEmbryoPharatelarvaeAssembly_093675;Aalb_AdultOocyteEmbryoPharatelarvaeAssembl…
AAEL000708	hiv-1 rev binding protein [Source:VB External Description;Acc:AAEL000708]	GO:0003674_molecular_function;GO:0005575_cellular_component;GO:0034641_cellular nitrogen compound metabolic process;GO:0003723_RNA binding;GO:0005623_cell;GO:0042254_ribosome biogenesis;GO:0008150_biological_process;GO:0005634_nucleus;GO:0005730_nucleolus;GO:0005622_intracellular;GO:0043226_organelle	protein_coding	NA	-0.173893	0.303119	-0.453461	0.000548659	0.238685	0.0753777	-0.040884	0.82439	0.279569	0.365589	268	349	463	272	344	365	540	418	206	297	230	163	323	252	321	476	Aalb_AdultOocyteEmbryoPharatelarvaeAssembly_093683;Aalb_AdultOocyteEmbryoPharatelarvaeAssembly_093684;Aalb_AdultOocyteEmbryoPharatelarvaeAssembly_093685;Aalb_AdultOocyteEmbryoPharatelarvaeAssembly_093686;Aalb_AdultOocyteEmbryoPharatelarvaeAssembly_093687;Aalb_AdultOocyteEmbryoPharatelarvaeAssembly_216376;Aalb_AdultOocyteEmbryoPharatelarvaeAssembly_252261;Aalb_AdultOocyteEmbryoPharatelarvaeAssembl…
AAEL000709	TOLL pathway signalling. [Source:VB Community Annotation;Acc:AAEL000709]	GO:0003674_molecular_function	protein_coding	NA	0.0602838	0.74522	0.120073	0.391395	0.116922	0.368647	0.176711	0.189542	-0.0597897	0.900375	2035	2073	2607	1643	1899	1941	2622	2325	1153	2399	1619	1063	1756	1113	1463	1898	Aalb_AdultOocyteEmbryoPharatelarvaeAssembly_046794;Aalb_AdultOocyteEmbryoPharatelarvaeAssembly_046795;Aalb_AdultOocyteEmbryoPharatelarvaeAssembly_046796;Aalb_AdultOocyteEmbryoPharatelarvaeAssembly_093688;Aalb_AdultOocyteEmbryoPharatelarvaeAssembly_093689;Aalb_AdultOocyteEmbryoPharatelarvaeAssembly_093690;Aalb_AdultOocyteEmbryoPharatelarvaeAssembly_093691;Aalb_AdultOocyteEmbryoPharatelarvaeAssembl…
AAEL000711	hypothetical protein [Source:VB External Description;Acc:AAEL000711]	NA	protein_coding	NA	0.561885	0.348105	1.06229	0.0227219	0.0363886	0.952733	0.53679	0.311008	-0.500402	0.72242	216	494	433	137	146	149	508	170	100	677	136	153	139	87	99	189	Aalb_AdultOocyteEmbryoPharatelarvaeAssembly_046720;Aalb_AdultOocyteEmbryoPharatelarvaeAssembly_046722;Aalb_AdultOocyteEmbryoPharatelarvaeAssembly_046723;Aalb_AdultOocyteEmbryoPharatelarvaeAssembly_046736;Aalb_AdultOocyteEmbryoPharatelarvaeAssembly_046737;Aalb_AdultOocyteEmbryoPharatelarvaeAssembly_046738;Aalb_AdultOocyteEmbryoPharatelarvaeAssembly_093698;Aalb_AdultOocyteEmbryoPharatelarvaeAssembl…
AAEL000712	hypothetical protein [Source:VB External Description;Acc:AAEL000712]	GO:0003674_molecular_function;GO:0043167_ion binding	protein_coding	NA	0.00549766	0.98871	0.198327	0.404325	-0.294679	0.153751	-0.10185	0.711833	-0.19283	0.775475	93	125	150	74	107	115	159	97	95	143	107	78	94	70	89	163	Aalb_AdultOocyteEmbryoPharatelarvaeAssembly_046717;Aalb_AdultOocyteEmbryoPharatelarvaeAssembly_046719;Aalb_AdultOocyteEmbryoPharatelarvaeAssembly_046721;Aalb_AdultOocyteEmbryoPharatelarvaeAssembly_046724;Aalb_AdultOocyteEmbryoPharatelarvaeAssembly_046725;Aalb_AdultOocyteEmbryoPharatelarvaeAssembly_046726;Aalb_AdultOocyteEmbryoPharatelarvaeAssembly_093705;Aalb_AdultOocyteEmbryoPharatelarvaeAssembl…
AAEL000713	reticulon/nogo [Source:VB External Description;Acc:AAEL000713]	GO:0005783_endoplasmic reticulum;GO:0005575_cellular_component;GO:0005622_intracellular;GO:0005737_cytoplasm;GO:0005623_cell;GO:0043226_organelle	protein_coding	NA	0.417447	0.0208388	0.150917	0.425495	0.83183	6.17514e-09	0.565301	0.00022822	0.266529	0.528005	3842	4958	6735	3393	3326	2732	4616	4633	1730	2564	2132	1706	1912	1641	1813	2897	Aalb_AdultOocyteEmbryoPharatelarvaeAssembly_046746;Aalb_AdultOocyteEmbryoPharatelarvaeAssembly_046752;Aalb_AdultOocyteEmbryoPharatelarvaeAssembly_046753;Aalb_AdultOocyteEmbryoPharatelarvaeAssembly_046755;Aalb_AdultOocyteEmbryoPharatelarvaeAssembly_046756;Aalb_AdultOocyteEmbryoPharatelarvaeAssembly_046757;Aalb_AdultOocyteEmbryoPharatelarvaeAssembly_046763;Aalb_AdultOocyteEmbryoPharatelarvaeAssembl…
AAEL000714	sodium-dependent excitatory amino acid transporter [Source:VB External Description;Acc:AAEL000714]	GO:0003674_molecular_function;GO:0005575_cellular_component;GO:0006810_transport;GO:0022857_transmembrane transporter activity;GO:0008150_biological_process	protein_coding	NA	0.143515	0.615118	-0.0564913	0.836346	0.207168	0.330735	0.00716166	0.983167	0.200007	0.752355	204	209	318	156	220	163	258	223	129	225	126	120	197	124	122	259	Aalb_AdultOocyteEmbryoPharatelarvaeAssembly_046661;Aalb_AdultOocyteEmbryoPharatelarvaeAssembly_046662;Aalb_AdultOocyteEmbryoPharatelarvaeAssembly_046663;Aalb_AdultOocyteEmbryoPharatelarvaeAssembly_093721;Aalb_AdultOocyteEmbryoPharatelarvaeAssembly_093722;Aalb_AdultOocyteEmbryoPharatelarvaeAssembly_093723;Aalb_AdultOocyteEmbryoPharatelarvaeAssembly_228292
AAEL000715	zinc finger protein [Source:VB External Description;Acc:AAEL000715]	GO:0003674_molecular_function;GO:0043167_ion binding	protein_coding	NA	-0.218431	0.694467	0.0261623	0.961091	-0.0475231	0.922147	0.19707	0.69104	-0.244593	0.859876	48	59	60	24	36	68	98	44	33	52	32	35	52	24	21	78	Aalb_AdultOocyteEmbryoPharatelarvaeAssembly_046857;Aalb_AdultOocyteEmbryoPharatelarvaeAssembly_046860;Aalb_AdultOocyteEmbryoPharatelarvaeAssembly_046861;Aalb_AdultOocyteEmbryoPharatelarvaeAssembly_046862;Aalb_AdultOocyteEmbryoPharatelarvaeAssembly_046863;Aalb_AdultOocyteEmbryoPharatelarvaeAssembly_046864;Aalb_AdultOocyteEmbryoPharatelarvaeAssembly_046865;Aalb_AdultOocyteEmbryoPharatelarvaeAssembl…
AAEL000716	chondroitin 4-sulfotransferase [Source:VB External Description;Acc:AAEL000716]	GO:0003674_molecular_function;GO:0005575_cellular_component;GO:0005975_carbohydrate metabolic process;GO:0009058_biosynthetic process;GO:0008150_biological_process	protein_coding	aag00532	-0.00904055	0.973957	0.164987	0.357531	0.351125	0.0156702	0.525153	0.000268549	-0.174027	0.711403	398	418	542	296	381	361	605	480	162	390	293	192	234	188	235	356	Aalb_AdultOocyteEmbryoPharatelarvaeAssembly_046739;Aalb_AdultOocyteEmbryoPharatelarvaeAssembly_046740;Aalb_AdultOocyteEmbryoPharatelarvaeAssembly_046741;Aalb_AdultOocyteEmbryoPharatelarvaeAssembly_046742;Aalb_AdultOocyteEmbryoPharatelarvaeAssembly_046743;Aalb_AdultOocyteEmbryoPharatelarvaeAssembly_046744;Aalb_AdultOocyteEmbryoPharatelarvaeAssembly_046745;Aalb_AdultOocyteEmbryoPharatelarvaeAssembl…
AAEL000718	virus-induced RNA, putative [Source:VB External Description;Acc:AAEL000718]	NA	protein_coding	NA	0.0579386	0.778352	0.303667	0.0235664	-0.302241	0.0156807	-0.0565125	0.756493	-0.245728	0.446346	1560	1766	2151	1052	1466	1571	2044	1700	1118	2399	1712	1170	1552	1015	1225	1901	Aalb_AdultOocyteEmbryoPharatelarvaeAssembly_047006;Aalb_AdultOocyteEmbryoPharatelarvaeAssembly_047008;Aalb_AdultOocyteEmbryoPharatelarvaeAssembly_047010;Aalb_AdultOocyteEmbryoPharatelarvaeAssembly_047011;Aalb_AdultOocyteEmbryoPharatelarvaeAssembly_047013;Aalb_AdultOocyteEmbryoPharatelarvaeAssembly_093744;Aalb_AdultOocyteEmbryoPharatelarvaeAssembly_093745;Aalb_AdultOocyteEmbryoPharatelarvaeAssembl…
AAEL000719	pak-interacting exchange factor, beta-pix/cool-1 [Source:VB External Description;Acc:AAEL000719]	GO:0030234_enzyme regulator activity;GO:0003674_molecular_function;GO:0005575_cellular_component;GO:0005622_intracellular;GO:0008289_lipid binding;GO:0005623_cell;GO:0008150_biological_process	protein_coding	NA	0.341203	0.00984052	0.436516	0.000199196	-0.0861963	0.528175	0.00911725	0.962395	-0.0953136	0.823658	942	1263	1452	781	828	861	1176	935	775	1189	967	726	840	539	629	1042	Aalb_AdultOocyteEmbryoPharatelarvaeAssembly_046670;Aalb_AdultOocyteEmbryoPharatelarvaeAssembly_046674;Aalb_AdultOocyteEmbryoPharatelarvaeAssembly_046675;Aalb_AdultOocyteEmbryoPharatelarvaeAssembly_046676;Aalb_AdultOocyteEmbryoPharatelarvaeAssembly_046677;Aalb_AdultOocyteEmbryoPharatelarvaeAssembly_046678;Aalb_AdultOocyteEmbryoPharatelarvaeAssembly_046679;Aalb_AdultOocyteEmbryoPharatelarvaeAssembl…
AAEL000720	Mediator of RNA polymerase II transcription subunit 11 (Mediator complex subunit 11) [Source:VB External Description;Acc:AAEL000720]	GO:0003674_molecular_function;GO:0005575_cellular_component;GO:0005654_nucleoplasm;GO:0034641_cellular nitrogen compound metabolic process;GO:0005623_cell;GO:0009058_biosynthetic process;GO:0008150_biological_process;GO:0005634_nucleus;GO:0005622_intracellular;GO:0043234_protein complex;GO:0000988_protein binding transcription factor activity;GO:0043226_organelle	protein_coding	NA	-0.209898	0.269537	-0.0883702	0.652082	0.0631896	0.732311	0.184718	0.28199	-0.121528	0.818928	160	185	230	147	205	212	265	229	110	190	144	103	151	113	169	212	Aalb_AdultOocyteEmbryoPharatelarvaeAssembly_093771;Aalb_AdultOocyteEmbryoPharatelarvaeAssembly_093772;Aalb_AdultOocyteEmbryoPharatelarvaeAssembly_093773;Aalb_AdultOocyteEmbryoPharatelarvaeAssembly_093774
AAEL000722	conserved hypothetical protein [Source:VB External Description;Acc:AAEL000722]	GO:0003674_molecular_function;GO:0005575_cellular_component;GO:0005737_cytoplasm;GO:0005623_cell;GO:0022857_transmembrane transporter activity;GO:0005739_mitochondrion;GO:0016491_oxidoreductase activity;GO:0005622_intracellular;GO:0043226_organelle	protein_coding	NA	0.442387	0.119271	-0.121591	0.706352	0.668196	0.00349123	0.104218	0.757702	0.563978	0.297106	101	121	188	73	79	73	136	96	48	81	74	34	60	44	82	99	Aalb_AdultOocyteEmbryoPharatelarvaeAssembly_020079;Aalb_AdultOocyteEmbryoPharatelarvaeAssembly_020081;Aalb_AdultOocyteEmbryoPharatelarvaeAssembly_093777;Aalb_AdultOocyteEmbryoPharatelarvaeAssembly_093778;Aalb_AdultOocyteEmbryoPharatelarvaeAssembly_093779;Aalb_AdultOocyteEmbryoPharatelarvaeAssembly_093780;Aalb_AdultOocyteEmbryoPharatelarvaeAssembly_093781;Aalb_AdultOocyteEmbryoPharatelarvaeAssembl…
AAEL000723	hypothetical protein [Source:VB External Description;Acc:AAEL000723]	NA	protein_coding	NA	0.212708	0.819271	0.988558	0.139559	-0.248101	0.718065	0.527748	0.498856	-0.775849	0.662092	7	19	21	5	10	10	20	8	4	32	8	7	7	4	8	7	Aalb_AdultOocyteEmbryoPharatelarvaeAssembly_019957;Aalb_AdultOocyteEmbryoPharatelarvaeAssembly_019958;Aalb_AdultOocyteEmbryoPharatelarvaeAssembly_093784;Aalb_AdultOocyteEmbryoPharatelarvaeAssembly_093785;Aalb_AdultOocyteEmbryoPharatelarvaeAssembly_093786;Aalb_AdultOocyteEmbryoPharatelarvaeAssembly_093787;Aalb_AdultOocyteEmbryoPharatelarvaeAssembly_093788;Aalb_AdultOocyteEmbryoPharatelarvaeAssembl…
AAEL000724	conserved hypothetical protein [Source:VB External Description;Acc:AAEL000724]	GO:0003674_molecular_function	protein_coding	aag03013	0.724353	0.00807062	-0.532843	0.0399728	0.457761	0.0634694	-0.799435	0.000981244	1.2572	0.00107208	1992	1833	3385	1516	1139	1734	1034	1592	715	1719	1347	1132	1587	1276	2417	2639	Aalb_AdultOocyteEmbryoPharatelarvaeAssembly_093792;Aalb_AdultOocyteEmbryoPharatelarvaeAssembly_093793;Aalb_AdultOocyteEmbryoPharatelarvaeAssembly_093794;Aalb_AdultOocyteEmbryoPharatelarvaeAssembly_093795;Aalb_AdultOocyteEmbryoPharatelarvaeAssembly_093796;Aalb_AdultOocyteEmbryoPharatelarvaeAssembly_093797;Aalb_AdultOocyteEmbryoPharatelarvaeAssembly_253028
AAEL000727	hypothetical protein [Source:VB External Description;Acc:AAEL000727]	NA	protein_coding	NA	-0.293529	0.703889	-0.96522	0.12447	1.26661	0.0216353	0.594919	0.326716	0.671691	0.68078	35	20	29	8	33	31	42	16	12	3	7	6	13	10	21	21	Aalb_AdultOocyteEmbryoPharatelarvaeAssembly_019821;Aalb_AdultOocyteEmbryoPharatelarvaeAssembly_093798;Aalb_AdultOocyteEmbryoPharatelarvaeAssembly_093799
AAEL000728	ribosomal protein S6 kinase [Source:VB External Description;Acc:AAEL000728]	GO:0007165_signal transduction;GO:0016301_kinase activity;GO:0003674_molecular_function;GO:0006464_cellular protein modification process;GO:0008150_biological_process	protein_coding	aag04150;aag04350	-0.356344	0.0225888	-0.289158	0.0483773	0.0590766	0.725785	0.126263	0.459285	-0.0671864	0.904185	671	662	815	664	835	984	1203	975	521	621	605	385	782	489	749	929	Aalb_AdultOocyteEmbryoPharatelarvaeAssembly_019828;Aalb_AdultOocyteEmbryoPharatelarvaeAssembly_019833;Aalb_AdultOocyteEmbryoPharatelarvaeAssembly_019834;Aalb_AdultOocyteEmbryoPharatelarvaeAssembly_019835;Aalb_AdultOocyteEmbryoPharatelarvaeAssembly_019840;Aalb_AdultOocyteEmbryoPharatelarvaeAssembly_019843;Aalb_AdultOocyteEmbryoPharatelarvaeAssembly_019845;Aalb_AdultOocyteEmbryoPharatelarvaeAssembl…
AAEL000729	hypothetical protein [Source:VB External Description;Acc:AAEL000729]	GO:0003674_molecular_function	protein_coding	aag03015	-0.0574965	0.934809	0.420837	0.344919	-0.544705	0.167815	-0.066372	0.909306	-0.478333	0.680221	28	19	29	15	25	32	32	14	15	35	36	20	23	13	26	25	Aalb_AdultOocyteEmbryoPharatelarvaeAssembly_019961;Aalb_AdultOocyteEmbryoPharatelarvaeAssembly_019962;Aalb_AdultOocyteEmbryoPharatelarvaeAssembly_019963;Aalb_AdultOocyteEmbryoPharatelarvaeAssembly_019964;Aalb_AdultOocyteEmbryoPharatelarvaeAssembly_019966;Aalb_AdultOocyteEmbryoPharatelarvaeAssembly_019967;Aalb_AdultOocyteEmbryoPharatelarvaeAssembly_019968;Aalb_AdultOocyteEmbryoPharatelarvaeAssembl…
AAEL000730	conserved hypothetical protein [Source:VB External Description;Acc:AAEL000730]	GO:0003674_molecular_function;GO:0043167_ion binding	protein_coding	NA	-0.0385575	0.837923	-0.2076	0.0942155	0.125246	0.317064	-0.0437958	0.788069	0.169042	0.602527	2250	2361	2788	1936	2137	2534	3205	2711	1425	2145	1814	1355	2296	1523	2166	2764	Aalb_AdultOocyteEmbryoPharatelarvaeAssembly_019880;Aalb_AdultOocyteEmbryoPharatelarvaeAssembly_019881;Aalb_AdultOocyteEmbryoPharatelarvaeAssembly_019882;Aalb_AdultOocyteEmbryoPharatelarvaeAssembly_019883;Aalb_AdultOocyteEmbryoPharatelarvaeAssembly_019884;Aalb_AdultOocyteEmbryoPharatelarvaeAssembly_019888;Aalb_AdultOocyteEmbryoPharatelarvaeAssembly_093806;Aalb_AdultOocyteEmbryoPharatelarvaeAssembl…
AAEL000731	hypothetical protein [Source:VB External Description;Acc:AAEL000731]	NA	protein_coding	NA	0.313206	0.784005	2.57415	0.0013748	-0.992022	0.158992	1.26892	0.190418	-2.26094	0.136144	11	4	5	5	4	3	9	7	9	4	13	12	2	2	3	0	Aalb_AdultOocyteEmbryoPharatelarvaeAssembly_019942;Aalb_AdultOocyteEmbryoPharatelarvaeAssembly_019943;Aalb_AdultOocyteEmbryoPharatelarvaeAssembly_019944;Aalb_AdultOocyteEmbryoPharatelarvaeAssembly_019945;Aalb_AdultOocyteEmbryoPharatelarvaeAssembly_019946;Aalb_AdultOocyteEmbryoPharatelarvaeAssembly_019947;Aalb_AdultOocyteEmbryoPharatelarvaeAssembly_019948;Aalb_AdultOocyteEmbryoPharatelarvaeAssembl…
AAEL000732	conserved hypothetical protein [Source:VB External Description;Acc:AAEL000732]	NA	protein_coding	NA	0.744213	0.0272912	1.32849	3.17726e-06	0.189168	0.577176	0.773445	0.0108147	-0.584277	0.419228	497	619	827	307	266	353	524	308	171	511	380	430	163	136	89	297	Aalb_AdultOocyteEmbryoPharatelarvaeAssembly_019960;Aalb_AdultOocyteEmbryoPharatelarvaeAssembly_019984;Aalb_AdultOocyteEmbryoPharatelarvaeAssembly_093825;Aalb_AdultOocyteEmbryoPharatelarvaeAssembly_093826
AAEL000733	hydroxysteroid dehydrogenase [Source:VB External Description;Acc:AAEL000733]	GO:0003674_molecular_function;GO:0016491_oxidoreductase activity;GO:0006629_lipid metabolic process;GO:0009058_biosynthetic process;GO:0008150_biological_process	protein_coding	aag01100	0.222541	0.805189	0.336367	0.633979	-0.315005	0.626896	-0.201179	0.804522	-0.113826	0.966751	8	14	6	11	9	12	8	8	4	22	12	4	9	5	9	12	Aalb_AdultOocyteEmbryoPharatelarvaeAssembly_019953;Aalb_AdultOocyteEmbryoPharatelarvaeAssembly_019954;Aalb_AdultOocyteEmbryoPharatelarvaeAssembly_093827;Aalb_AdultOocyteEmbryoPharatelarvaeAssembly_093828;Aalb_AdultOocyteEmbryoPharatelarvaeAssembly_093829;Aalb_AdultOocyteEmbryoPharatelarvaeAssembly_093830;Aalb_AdultOocyteEmbryoPharatelarvaeAssembly_093831;Aalb_AdultOocyteEmbryoPharatelarvaeAssembl…
AAEL000734	hypothetical protein [Source:VB External Description;Acc:AAEL000734]	GO:0030234_enzyme regulator activity;GO:0003674_molecular_function;GO:0005575_cellular_component;GO:0005622_intracellular;GO:0005623_cell;GO:0008150_biological_process	protein_coding	NA	0.0157229	0.958609	0.199175	0.278727	-0.147815	0.40632	0.0356367	0.881069	-0.183452	0.714907	342	378	422	260	257	416	497	363	216	418	378	227	367	185	278	368	Aalb_AdultOocyteEmbryoPharatelarvaeAssembly_019841
AAEL000735	acyl-CoA oxidase [Source:VB External Description;Acc:AAEL000735]	GO:0003674_molecular_function;GO:0005575_cellular_component;GO:0044281_small molecule metabolic process;GO:0005737_cytoplasm;GO:0005623_cell;GO:0009056_catabolic process;GO:0008150_biological_process;GO:0005777_peroxisome;GO:0016491_oxidoreductase activity;GO:0006629_lipid metabolic process;GO:0005622_intracellular;GO:0043226_organelle	protein_coding	NA	0.111736	0.901617	-0.0368276	0.968596	1.01332	0.0937348	0.864757	0.187687	0.148564	0.960115	11	6	15	13	10	11	14	11	6	3	3	5	9	4	2	5	Aalb_AdultOocyteEmbryoPharatelarvaeAssembly_271654
AAEL000737	rab6 GTPase activating protein, gapcena (rabgap1 protein) [Source:VB External Description;Acc:AAEL000737]	GO:0030234_enzyme regulator activity;GO:0003674_molecular_function;GO:0005575_cellular_component;GO:0005622_intracellular;GO:0005623_cell;GO:0008150_biological_process	protein_coding	NA	-0.198133	0.159352	-0.233262	0.0515723	0.0595396	0.657867	0.024411	0.883811	0.0351286	0.945332	1083	1220	1402	924	1116	1404	2023	1355	736	1134	951	679	1224	812	1058	1525	Aalb_AdultOocyteEmbryoPharatelarvaeAssembly_019825;Aalb_AdultOocyteEmbryoPharatelarvaeAssembly_093833;Aalb_AdultOocyteEmbryoPharatelarvaeAssembly_093834;Aalb_AdultOocyteEmbryoPharatelarvaeAssembly_093835;Aalb_AdultOocyteEmbryoPharatelarvaeAssembly_093836
AAEL000738	conserved hypothetical protein [Source:VB External Description;Acc:AAEL000738]	NA	protein_coding	NA	-0.0773816	0.68448	0.26379	0.0446919	-0.310822	0.00945582	0.0303496	0.868371	-0.341171	0.179094	551	567	753	515	616	678	849	618	436	876	633	433	606	398	529	626	Aalb_AdultOocyteEmbryoPharatelarvaeAssembly_019940;Aalb_AdultOocyteEmbryoPharatelarvaeAssembly_019941;Aalb_AdultOocyteEmbryoPharatelarvaeAssembly_093837;Aalb_AdultOocyteEmbryoPharatelarvaeAssembly_093838;Aalb_AdultOocyteEmbryoPharatelarvaeAssembly_093839;Aalb_AdultOocyteEmbryoPharatelarvaeAssembly_093840;Aalb_AdultOocyteEmbryoPharatelarvaeAssembly_093841;Aalb_AdultOocyteEmbryoPharatelarvaeAssembl…
AAEL000739	hypothetical protein [Source:VB External Description;Acc:AAEL000739]	GO:0003674_molecular_function	protein_coding	NA	-0.189804	0.314486	-0.17145	0.293729	0.437123	0.00111915	0.455477	0.00106754	-0.018354	0.979455	2373	2803	3101	2654	2952	3266	4227	3436	1415	2045	1674	1275	2342	1475	2059	2148	Aalb_AdultOocyteEmbryoPharatelarvaeAssembly_019822;Aalb_AdultOocyteEmbryoPharatelarvaeAssembly_019831;Aalb_AdultOocyteEmbryoPharatelarvaeAssembly_019832;Aalb_AdultOocyteEmbryoPharatelarvaeAssembly_019838;Aalb_AdultOocyteEmbryoPharatelarvaeAssembly_019839;Aalb_AdultOocyteEmbryoPharatelarvaeAssembly_019851;Aalb_AdultOocyteEmbryoPharatelarvaeAssembly_093850;Aalb_AdultOocyteEmbryoPharatelarvaeAssembl…
AAEL000741	ecdysone-induced protein 74EF (ETS transcription factor E74A) [Source:VB External Description;Acc:AAEL000741]	GO:0003674_molecular_function;GO:0005575_cellular_component;GO:0001071_nucleic acid binding transcription factor activity;GO:0005623_cell;GO:0008150_biological_process;GO:0003677_DNA binding;GO:0005634_nucleus;GO:0005622_intracellular;GO:0043226_organelle	protein_coding	NA	0.326624	0.196059	0.0557938	0.850716	0.983234	1.23761e-07	0.712404	0.000336614	0.27083	0.659116	234	312	396	272	263	180	302	310	111	202	113	70	131	79	123	194	Aalb_AdultOocyteEmbryoPharatelarvaeAssembly_093857;Aalb_AdultOocyteEmbryoPharatelarvaeAssembly_093858;Aalb_AdultOocyteEmbryoPharatelarvaeAssembly_093859;Aalb_AdultOocyteEmbryoPharatelarvaeAssembly_093860;Aalb_AdultOocyteEmbryoPharatelarvaeAssembly_093861;Aalb_AdultOocyteEmbryoPharatelarvaeAssembly_093862;Aalb_AdultOocyteEmbryoPharatelarvaeAssembly_093863;Aalb_AdultOocyteEmbryoPharatelarvaeAssembl…
AAEL000743	ribosomal protein S6 kinase [Source:VB External Description;Acc:AAEL000743]	GO:0007010_cytoskeleton organization;GO:0003674_molecular_function;GO:0005575_cellular_component;GO:0006464_cellular protein modification process;GO:0005856_cytoskeleton;GO:0005623_cell;GO:0008150_biological_process;GO:0016301_kinase activity;GO:0005622_intracellular;GO:0043234_protein complex;GO:0043226_organelle	protein_coding	aag04150;aag04350	-0.0178655	0.949676	0.168707	0.33632	-0.636087	4.75817e-06	-0.449515	0.00281125	-0.186573	0.689938	499	576	583	463	402	568	741	693	607	774	651	546	644	429	651	911	Aalb_AdultOocyteEmbryoPharatelarvaeAssembly_019852;Aalb_AdultOocyteEmbryoPharatelarvaeAssembly_019853;Aalb_AdultOocyteEmbryoPharatelarvaeAssembly_019854;Aalb_AdultOocyteEmbryoPharatelarvaeAssembly_019855;Aalb_AdultOocyteEmbryoPharatelarvaeAssembly_019856;Aalb_AdultOocyteEmbryoPharatelarvaeAssembly_019857;Aalb_AdultOocyteEmbryoPharatelarvaeAssembly_019858;Aalb_AdultOocyteEmbryoPharatelarvaeAssembl…
AAEL000744	troponin C [Source:VB External Description;Acc:AAEL000744]	GO:0003674_molecular_function;GO:0043167_ion binding	protein_coding	NA	0.919184	8.66886e-05	1.83277	7.17227e-18	-0.68965	0.00153249	0.223936	0.436528	-0.913587	0.0219878	1409	1853	2751	866	754	795	1172	1123	1174	4305	2016	1456	661	546	558	834	Aalb_AdultOocyteEmbryoPharatelarvaeAssembly_019937;Aalb_AdultOocyteEmbryoPharatelarvaeAssembly_019938;Aalb_AdultOocyteEmbryoPharatelarvaeAssembly_093877;Aalb_AdultOocyteEmbryoPharatelarvaeAssembly_093878;Aalb_AdultOocyteEmbryoPharatelarvaeAssembly_093879;Aalb_AdultOocyteEmbryoPharatelarvaeAssembly_093880;Aalb_AdultOocyteEmbryoPharatelarvaeAssembly_093881
AAEL000745	hypothetical protein [Source:VB External Description;Acc:AAEL000745]	NA	protein_coding	NA	0.116702	0.740233	0.360262	0.176234	0.260347	0.294897	0.503907	0.0404954	-0.24356	0.744019	121	86	171	93	101	109	158	107	66	95	69	73	62	48	79	76	Aalb_AdultOocyteEmbryoPharatelarvaeAssembly_019842;Aalb_AdultOocyteEmbryoPharatelarvaeAssembly_019846;Aalb_AdultOocyteEmbryoPharatelarvaeAssembly_019850
AAEL000746	NADP-specific isocitrate dehydrogenase [Source:VB External Description;Acc:AAEL000746]	GO:0003674_molecular_function;GO:0043167_ion binding;GO:0044281_small molecule metabolic process;GO:0009056_catabolic process;GO:0008150_biological_process;GO:0051186_cofactor metabolic process;GO:0006091_generation of precursor metabolites and energy;GO:0016491_oxidoreductase activity	protein_coding	aag00020;aag00480;aag01100;aag01200;aag01210;aag01230;aag04146	0.636294	7.53238e-05	-0.492653	0.00267391	1.94361	6.71479e-42	0.814666	3.60253e-08	1.12895	8.85581e-07	3359	3890	4937	2364	2211	1820	3356	2801	666	799	849	567	1336	846	1133	1239	Aalb_AdultOocyteEmbryoPharatelarvaeAssembly_020074;Aalb_AdultOocyteEmbryoPharatelarvaeAssembly_020076;Aalb_AdultOocyteEmbryoPharatelarvaeAssembly_020077;Aalb_AdultOocyteEmbryoPharatelarvaeAssembly_093882;Aalb_AdultOocyteEmbryoPharatelarvaeAssembly_093883;Aalb_AdultOocyteEmbryoPharatelarvaeAssembly_093884;Aalb_AdultOocyteEmbryoPharatelarvaeAssembly_093886;Aalb_AdultOocyteEmbryoPharatelarvaeAssembl…
AAEL000747	conserved hypothetical protein [Source:VB External Description;Acc:AAEL000747]	NA	protein_coding	NA	-0.0170753	0.955177	-0.38837	0.0270824	1.03844	2.56876e-12	0.667145	1.53254e-05	0.371295	0.327773	768	734	785	725	722	831	1005	853	275	341	313	235	547	290	422	460	Aalb_AdultOocyteEmbryoPharatelarvaeAssembly_019894;Aalb_AdultOocyteEmbryoPharatelarvaeAssembly_019896;Aalb_AdultOocyteEmbryoPharatelarvaeAssembly_019897;Aalb_AdultOocyteEmbryoPharatelarvaeAssembly_019898;Aalb_AdultOocyteEmbryoPharatelarvaeAssembly_019899;Aalb_AdultOocyteEmbryoPharatelarvaeAssembly_019900;Aalb_AdultOocyteEmbryoPharatelarvaeAssembly_019901;Aalb_AdultOocyteEmbryoPharatelarvaeAssembl…
AAEL000748	conserved hypothetical protein [Source:VB External Description;Acc:AAEL000748]	NA	protein_coding	NA	0.748893	0.039189	1.26308	3.94008e-05	0.467452	0.144602	0.981642	0.00170596	-0.51419	0.540161	545	834	951	404	315	473	517	436	213	496	331	442	150	138	80	366	Aalb_AdultOocyteEmbryoPharatelarvaeAssembly_019959;Aalb_AdultOocyteEmbryoPharatelarvaeAssembly_093898;Aalb_AdultOocyteEmbryoPharatelarvaeAssembly_093899;Aalb_AdultOocyteEmbryoPharatelarvaeAssembly_332021
AAEL000749	conserved hypothetical protein [Source:VB External Description;Acc:AAEL000749]	NA	protein_coding	NA	0.991539	0.0912957	1.27925	0.0175899	0.353705	0.521562	0.641414	0.297621	-0.287709	0.884589	41	54	67	21	13	23	18	43	29	28	18	29	4	10	11	26	Aalb_AdultOocyteEmbryoPharatelarvaeAssembly_020027;Aalb_AdultOocyteEmbryoPharatelarvaeAssembly_020028;Aalb_AdultOocyteEmbryoPharatelarvaeAssembly_020029;Aalb_AdultOocyteEmbryoPharatelarvaeAssembly_020030;Aalb_AdultOocyteEmbryoPharatelarvaeAssembly_020031;Aalb_AdultOocyteEmbryoPharatelarvaeAssembly_020032;Aalb_AdultOocyteEmbryoPharatelarvaeAssembly_020033;Aalb_AdultOocyteEmbryoPharatelarvaeAssembl…
AAEL000750	hypothetical protein [Source:VB External Description;Acc:AAEL000750]	NA	protein_coding	NA	-0.0505782	0.778583	-0.401907	0.000555289	0.569059	6.98894e-08	0.21773	0.0774014	0.351329	0.116536	652	789	949	652	680	767	1146	895	331	560	447	293	625	405	632	719	Aalb_AdultOocyteEmbryoPharatelarvaeAssembly_020075;Aalb_AdultOocyteEmbryoPharatelarvaeAssembly_093900;Aalb_AdultOocyteEmbryoPharatelarvaeAssembly_093901;Aalb_AdultOocyteEmbryoPharatelarvaeAssembly_093902;Aalb_AdultOocyteEmbryoPharatelarvaeAssembly_093903;Aalb_AdultOocyteEmbryoPharatelarvaeAssembly_093904;Aalb_AdultOocyteEmbryoPharatelarvaeAssembly_190831;Aalb_AdultOocyteEmbryoPharatelarvaeAssembl…
AAEL000751	Na/Ca exchanger [Source:VB External Description;Acc:AAEL000751]	GO:0005575_cellular_component;GO:0055085_transmembrane transport;GO:0006810_transport;GO:0008150_biological_process	protein_coding	NA	0.113367	0.909785	0.0910118	0.917197	-0.0457713	0.954214	-0.0681263	0.939826	0.022355	0.995257	35	10	21	6	19	21	13	18	20	16	15	7	13	18	17	10	Aalb_AdultOocyteEmbryoPharatelarvaeAssembly_019912;Aalb_AdultOocyteEmbryoPharatelarvaeAssembly_019913;Aalb_AdultOocyteEmbryoPharatelarvaeAssembly_019914;Aalb_AdultOocyteEmbryoPharatelarvaeAssembly_019915;Aalb_AdultOocyteEmbryoPharatelarvaeAssembly_019916;Aalb_AdultOocyteEmbryoPharatelarvaeAssembly_019917;Aalb_AdultOocyteEmbryoPharatelarvaeAssembly_019919;Aalb_AdultOocyteEmbryoPharatelarvaeAssembl…
AAEL000752	conserved hypothetical protein [Source:VB External Description;Acc:AAEL000752]	NA	protein_coding	NA	-0.146819	0.342201	-0.011227	0.946169	0.0242096	0.873976	0.159801	0.229482	-0.135592	0.709194	722	838	995	747	790	968	1307	994	565	868	673	475	829	480	710	884	Aalb_AdultOocyteEmbryoPharatelarvaeAssembly_047296;Aalb_AdultOocyteEmbryoPharatelarvaeAssembly_047297;Aalb_AdultOocyteEmbryoPharatelarvaeAssembly_047298;Aalb_AdultOocyteEmbryoPharatelarvaeAssembly_047299;Aalb_AdultOocyteEmbryoPharatelarvaeAssembly_047300;Aalb_AdultOocyteEmbryoPharatelarvaeAssembly_047301;Aalb_AdultOocyteEmbryoPharatelarvaeAssembly_047302;Aalb_AdultOocyteEmbryoPharatelarvaeAssembl…
AAEL000753	conserved hypothetical protein [Source:VB External Description;Acc:AAEL000753]	GO:0005634_nucleus;GO:0003674_molecular_function;GO:0043167_ion binding;GO:0005575_cellular_component;GO:0005622_intracellular;GO:0005623_cell;GO:0043226_organelle	protein_coding	NA	0.00844177	0.97994	0.297711	0.12527	0.203473	0.284562	0.492742	0.00560202	-0.289269	0.542898	582	837	1178	643	733	682	1199	896	531	565	531	477	630	343	392	626	Aalb_AdultOocyteEmbryoPharatelarvaeAssembly_047391;Aalb_AdultOocyteEmbryoPharatelarvaeAssembly_047392;Aalb_AdultOocyteEmbryoPharatelarvaeAssembly_093919;Aalb_AdultOocyteEmbryoPharatelarvaeAssembly_093920;Aalb_AdultOocyteEmbryoPharatelarvaeAssembly_093921;Aalb_AdultOocyteEmbryoPharatelarvaeAssembly_093922;Aalb_AdultOocyteEmbryoPharatelarvaeAssembly_093923;Aalb_AdultOocyteEmbryoPharatelarvaeAssembl…
AAEL000755	conserved hypothetical protein [Source:VB External Description;Acc:AAEL000755]	NA	protein_coding	NA	-0.185728	0.516472	-0.668347	0.00241342	0.470376	0.0292866	-0.0122433	0.970821	0.482619	0.314542	68	84	104	65	91	88	132	89	37	55	48	41	78	58	79	108	Aalb_AdultOocyteEmbryoPharatelarvaeAssembly_093927;Aalb_AdultOocyteEmbryoPharatelarvaeAssembly_093928;Aalb_AdultOocyteEmbryoPharatelarvaeAssembly_093929
AAEL000758	ubiquitin-activating enzyme E1 [Source:VB External Description;Acc:AAEL000758]	GO:0003674_molecular_function;GO:0016874_ligase activity;GO:0006464_cellular protein modification process;GO:0008150_biological_process	protein_coding	aag04120	-0.110118	0.553915	-0.131352	0.379936	-0.314632	0.0106386	-0.335866	0.00933153	0.0212346	0.975756	5167	5458	6716	4321	5385	6255	7989	6057	4310	7326	6007	3823	6903	4663	5887	8626	Aalb_AdultOocyteEmbryoPharatelarvaeAssembly_047459;Aalb_AdultOocyteEmbryoPharatelarvaeAssembly_047460;Aalb_AdultOocyteEmbryoPharatelarvaeAssembly_047461;Aalb_AdultOocyteEmbryoPharatelarvaeAssembly_047462;Aalb_AdultOocyteEmbryoPharatelarvaeAssembly_047463;Aalb_AdultOocyteEmbryoPharatelarvaeAssembly_047464;Aalb_AdultOocyteEmbryoPharatelarvaeAssembly_047465;Aalb_AdultOocyteEmbryoPharatelarvaeAssembl…
AAEL000759	gamma-glutamylcysteine synthetase, putative [Source:VB External Description;Acc:AAEL000759]	NA	protein_coding	aag00480;aag01100	-0.0479121	0.835923	0.0823566	0.660629	0.375644	0.006767	0.505912	0.000258861	-0.130269	0.793912	508	618	790	495	562	651	839	673	310	394	394	327	431	258	410	431	Aalb_AdultOocyteEmbryoPharatelarvaeAssembly_047359;Aalb_AdultOocyteEmbryoPharatelarvaeAssembly_047360;Aalb_AdultOocyteEmbryoPharatelarvaeAssembly_047361;Aalb_AdultOocyteEmbryoPharatelarvaeAssembly_047362;Aalb_AdultOocyteEmbryoPharatelarvaeAssembly_047363;Aalb_AdultOocyteEmbryoPharatelarvaeAssembly_047364;Aalb_AdultOocyteEmbryoPharatelarvaeAssembly_047365;Aalb_AdultOocyteEmbryoPharatelarvaeAssembl…
AAEL000761	hypothetical protein [Source:VB External Description;Acc:AAEL000761]	GO:0003674_molecular_function;GO:0043167_ion binding	protein_coding	NA	0.0795155	0.897764	0.238646	0.604823	0.0702908	0.881496	0.229422	0.634697	-0.159131	0.91498	56	51	84	68	41	57	115	67	36	69	38	51	31	53	25	74	Aalb_AdultOocyteEmbryoPharatelarvaeAssembly_047441;Aalb_AdultOocyteEmbryoPharatelarvaeAssembly_047442;Aalb_AdultOocyteEmbryoPharatelarvaeAssembly_047443;Aalb_AdultOocyteEmbryoPharatelarvaeAssembly_047444;Aalb_AdultOocyteEmbryoPharatelarvaeAssembly_047445;Aalb_AdultOocyteEmbryoPharatelarvaeAssembly_047446;Aalb_AdultOocyteEmbryoPharatelarvaeAssembly_047447;Aalb_AdultOocyteEmbryoPharatelarvaeAssembl…
AAEL000763	Plenty of SH3s, putative [Source:VB External Description;Acc:AAEL000763]	GO:0003674_molecular_function	protein_coding	NA	-0.0780529	0.76694	-0.0404361	0.873099	0.567257	0.000477116	0.604874	0.000234159	-0.0376167	0.964451	257	254	371	275	292	305	403	345	159	173	170	109	215	116	181	196	Aalb_AdultOocyteEmbryoPharatelarvaeAssembly_047372;Aalb_AdultOocyteEmbryoPharatelarvaeAssembly_047373;Aalb_AdultOocyteEmbryoPharatelarvaeAssembly_047378;Aalb_AdultOocyteEmbryoPharatelarvaeAssembly_047379;Aalb_AdultOocyteEmbryoPharatelarvaeAssembly_047381;Aalb_AdultOocyteEmbryoPharatelarvaeAssembly_047383;Aalb_AdultOocyteEmbryoPharatelarvaeAssembly_047386;Aalb_AdultOocyteEmbryoPharatelarvaeAssembl…
AAEL000765	hexamerin 2 beta [Source:VB External Description;Acc:AAEL000765]	NA	protein_coding	NA	-0.218874	0.845714	0.139727	0.887218	-1.30497	0.0592858	-0.946365	0.234272	-0.358601	0.895509	717	467	398	866	920	650	296	1343	1321	380	1530	1380	3031	884	890	226	Aalb_AdultOocyteEmbryoPharatelarvaeAssembly_047280;Aalb_AdultOocyteEmbryoPharatelarvaeAssembly_047283;Aalb_AdultOocyteEmbryoPharatelarvaeAssembly_047284;Aalb_AdultOocyteEmbryoPharatelarvaeAssembly_047286;Aalb_AdultOocyteEmbryoPharatelarvaeAssembly_047287;Aalb_AdultOocyteEmbryoPharatelarvaeAssembly_047289;Aalb_AdultOocyteEmbryoPharatelarvaeAssembly_047290;Aalb_AdultOocyteEmbryoPharatelarvaeAssembl…
AAEL000766	ubiquinol cytochrome C oxidoreductase-subunit 6.4kD-subunit, putative [Source:VB External Description;Acc:AAEL000766]	GO:0003674_molecular_function;GO:0016491_oxidoreductase activity;GO:0022857_transmembrane transporter activity	protein_coding	aag00190;aag01100	0.911771	0.00017706	0.239866	0.396071	0.760077	0.000674406	0.0881716	0.796879	0.671905	0.162014	1126	1040	1756	636	521	572	793	701	381	913	403	416	309	443	402	786	Aalb_AdultOocyteEmbryoPharatelarvaeAssembly_093973;Aalb_AdultOocyteEmbryoPharatelarvaeAssembly_093974;Aalb_AdultOocyteEmbryoPharatelarvaeAssembly_093975;Aalb_AdultOocyteEmbryoPharatelarvaeAssembly_093976;Aalb_AdultOocyteEmbryoPharatelarvaeAssembly_093977;Aalb_AdultOocyteEmbryoPharatelarvaeAssembly_263350
AAEL000767	phospholipid-transporting ATPase 1 (aminophospholipid flippase 1) [Source:VB External Description;Acc:AAEL000767]	GO:0003674_molecular_function;GO:0016887_ATPase activity;GO:0043167_ion binding;GO:0005575_cellular_component;GO:0006810_transport;GO:0022857_transmembrane transporter activity;GO:0008150_biological_process	protein_coding	NA	0.0443892	0.806737	0.236565	0.0485021	-0.101444	0.420255	0.090731	0.532343	-0.192175	0.519662	891	983	1124	863	874	993	1222	1047	679	1201	834	614	863	527	729	1019	Aalb_AdultOocyteEmbryoPharatelarvaeAssembly_047393;Aalb_AdultOocyteEmbryoPharatelarvaeAssembly_047395;Aalb_AdultOocyteEmbryoPharatelarvaeAssembly_047396;Aalb_AdultOocyteEmbryoPharatelarvaeAssembly_047397;Aalb_AdultOocyteEmbryoPharatelarvaeAssembly_047398;Aalb_AdultOocyteEmbryoPharatelarvaeAssembly_047399;Aalb_AdultOocyteEmbryoPharatelarvaeAssembly_047401;Aalb_AdultOocyteEmbryoPharatelarvaeAssembl…
AAEL000770	platelet-activating factor acetylhydrolase isoform 1b alpha subunit [Source:VB External Description;Acc:AAEL000770]	GO:0007010_cytoskeleton organization;GO:0003674_molecular_function;GO:0005575_cellular_component;GO:0007067_mitosis;GO:0005856_cytoskeleton;GO:0006810_transport;GO:0005737_cytoplasm;GO:0005623_cell;GO:0008150_biological_process;GO:0007049_cell cycle;GO:0051301_cell division;GO:0005622_intracellular;GO:0043234_protein complex;GO:0043226_organelle;GO:0005815_microtubule organizing center	protein_coding	aag00565;aag01100	-0.0098808	0.963744	0.107379	0.416512	-0.263797	0.0145674	-0.146537	0.258357	-0.11726	0.743772	1691	1984	2297	1317	1674	1754	2665	1966	1391	2453	1810	1273	1853	1249	1632	2413	Aalb_AdultOocyteEmbryoPharatelarvaeAssembly_047589;Aalb_AdultOocyteEmbryoPharatelarvaeAssembly_047592;Aalb_AdultOocyteEmbryoPharatelarvaeAssembly_047596;Aalb_AdultOocyteEmbryoPharatelarvaeAssembly_047598;Aalb_AdultOocyteEmbryoPharatelarvaeAssembly_047600;Aalb_AdultOocyteEmbryoPharatelarvaeAssembly_047604;Aalb_AdultOocyteEmbryoPharatelarvaeAssembly_047605;Aalb_AdultOocyteEmbryoPharatelarvaeAssembl…
AAEL000771	hypothetical protein [Source:VB External Description;Acc:AAEL000771]	NA	protein_coding	NA	0.49647	0.452231	0.695234	0.178723	-0.496171	0.317029	-0.297407	0.646455	-0.198764	0.919095	19	15	29	16	10	10	32	11	20	43	17	11	13	5	22	21	Aalb_AdultOocyteEmbryoPharatelarvaeAssembly_047319;Aalb_AdultOocyteEmbryoPharatelarvaeAssembly_047320;Aalb_AdultOocyteEmbryoPharatelarvaeAssembly_047321;Aalb_AdultOocyteEmbryoPharatelarvaeAssembly_047322;Aalb_AdultOocyteEmbryoPharatelarvaeAssembly_047323;Aalb_AdultOocyteEmbryoPharatelarvaeAssembly_047325;Aalb_AdultOocyteEmbryoPharatelarvaeAssembly_047341;Aalb_AdultOocyteEmbryoPharatelarvaeAssembl…
AAEL000772	conserved hypothetical protein [Source:VB External Description;Acc:AAEL000772]	GO:0003674_molecular_function	protein_coding	NA	0.0866732	0.806982	-0.0101334	0.976484	0.167145	0.527866	0.0703382	0.83053	0.0968065	0.91833	55	75	88	53	48	67	88	77	41	66	47	36	62	38	44	69	Aalb_AdultOocyteEmbryoPharatelarvaeAssembly_047457;Aalb_AdultOocyteEmbryoPharatelarvaeAssembly_047458;Aalb_AdultOocyteEmbryoPharatelarvaeAssembly_094022;Aalb_AdultOocyteEmbryoPharatelarvaeAssembly_094023;Aalb_AdultOocyteEmbryoPharatelarvaeAssembly_094024;Aalb_AdultOocyteEmbryoPharatelarvaeAssembly_094025;Aalb_AdultOocyteEmbryoPharatelarvaeAssembly_094026;Aalb_AdultOocyteEmbryoPharatelarvaeAssembl…
AAEL000773	kinesin heavy chain [Source:VB External Description;Acc:AAEL000773]	GO:0003674_molecular_function;GO:0005575_cellular_component;GO:0005856_cytoskeleton;GO:0005623_cell;GO:0008150_biological_process;GO:0005622_intracellular;GO:0043234_protein complex;GO:0008092_cytoskeletal protein binding;GO:0043226_organelle	protein_coding	NA	0.113166	0.876069	0.0460896	0.93805	-0.601078	0.163586	-0.668154	0.150344	0.0670766	0.976145	20	24	31	11	19	16	21	29	18	43	31	13	45	23	14	26	Aalb_AdultOocyteEmbryoPharatelarvaeAssembly_047456;Aalb_AdultOocyteEmbryoPharatelarvaeAssembly_094031;Aalb_AdultOocyteEmbryoPharatelarvaeAssembly_094032
AAEL000774	conserved hypothetical protein [Source:VB External Description;Acc:AAEL000774]	GO:0003674_molecular_function	protein_coding	NA	0.147541	0.743188	0.0298315	0.942667	0.0406243	0.913724	-0.077085	0.855966	0.117709	0.921319	214	205	324	113	123	194	265	254	80	327	149	120	117	157	180	230	Aalb_AdultOocyteEmbryoPharatelarvaeAssembly_094033;Aalb_AdultOocyteEmbryoPharatelarvaeAssembly_094034
AAEL000776	conserved hypothetical protein [Source:VB External Description;Acc:AAEL000776]	GO:0003674_molecular_function;GO:0043167_ion binding;GO:0005575_cellular_component;GO:0005622_intracellular;GO:0005623_cell	protein_coding	NA	-0.271659	0.12652	-0.377018	0.0103901	-0.0669536	0.698914	-0.172312	0.310166	0.105359	0.841625	2484	2548	2847	2603	2860	3272	4664	3485	1981	2868	2521	1505	3674	2217	3109	3798	Aalb_AdultOocyteEmbryoPharatelarvaeAssembly_047478;Aalb_AdultOocyteEmbryoPharatelarvaeAssembly_047479;Aalb_AdultOocyteEmbryoPharatelarvaeAssembly_047480;Aalb_AdultOocyteEmbryoPharatelarvaeAssembly_094035;Aalb_AdultOocyteEmbryoPharatelarvaeAssembly_094036;Aalb_AdultOocyteEmbryoPharatelarvaeAssembly_094037;Aalb_AdultOocyteEmbryoPharatelarvaeAssembly_094038;Aalb_AdultOocyteEmbryoPharatelarvaeAssembl…
AAEL000778	conserved hypothetical protein [Source:VB External Description;Acc:AAEL000778]	GO:0003674_molecular_function;GO:0008233_peptidase activity;GO:0008150_biological_process	protein_coding	NA	0.567591	0.266127	0.613729	0.141095	-0.627364	0.10131	-0.581226	0.195807	-0.046138	0.980482	28	49	59	19	15	37	38	22	32	44	56	46	24	35	26	46	Aalb_AdultOocyteEmbryoPharatelarvaeAssembly_047633;Aalb_AdultOocyteEmbryoPharatelarvaeAssembly_047634;Aalb_AdultOocyteEmbryoPharatelarvaeAssembly_047635;Aalb_AdultOocyteEmbryoPharatelarvaeAssembly_047638;Aalb_AdultOocyteEmbryoPharatelarvaeAssembly_047640;Aalb_AdultOocyteEmbryoPharatelarvaeAssembly_047641;Aalb_AdultOocyteEmbryoPharatelarvaeAssembly_047642;Aalb_AdultOocyteEmbryoPharatelarvaeAssembl…
AAEL000780	amino acid transporter [Source:VB External Description;Acc:AAEL000780]	GO:0005575_cellular_component	protein_coding	NA	0.471676	0.18776	0.667345	0.0306531	0.141252	0.67429	0.336921	0.337785	-0.195669	0.856026	82	97	148	65	85	55	72	86	41	95	75	64	45	43	30	75	Aalb_AdultOocyteEmbryoPharatelarvaeAssembly_047279;Aalb_AdultOocyteEmbryoPharatelarvaeAssembly_047281;Aalb_AdultOocyteEmbryoPharatelarvaeAssembly_047285;Aalb_AdultOocyteEmbryoPharatelarvaeAssembly_047294;Aalb_AdultOocyteEmbryoPharatelarvaeAssembly_047295;Aalb_AdultOocyteEmbryoPharatelarvaeAssembly_094044;Aalb_AdultOocyteEmbryoPharatelarvaeAssembly_359649
AAEL000782	conserved hypothetical protein [Source:VB External Description;Acc:AAEL000782]	GO:0003674_molecular_function;GO:0005575_cellular_component;GO:0005623_cell;GO:0005635_nuclear envelope;GO:0005634_nucleus;GO:0005198_structural molecule activity;GO:0005622_intracellular;GO:0043226_organelle;GO:0043234_protein complex	protein_coding	aag03013	-0.216691	0.177486	-0.435876	0.000792364	0.110725	0.458802	-0.108461	0.495991	0.219185	0.520748	287	265	370	248	333	336	457	367	178	284	239	158	330	225	329	407	Aalb_AdultOocyteEmbryoPharatelarvaeAssembly_047449;Aalb_AdultOocyteEmbryoPharatelarvaeAssembly_047450;Aalb_AdultOocyteEmbryoPharatelarvaeAssembly_047451;Aalb_AdultOocyteEmbryoPharatelarvaeAssembly_047452;Aalb_AdultOocyteEmbryoPharatelarvaeAssembly_094045;Aalb_AdultOocyteEmbryoPharatelarvaeAssembly_094046;Aalb_AdultOocyteEmbryoPharatelarvaeAssembly_094047;Aalb_AdultOocyteEmbryoPharatelarvaeAssembl…
AAEL000784	hypothetical protein [Source:VB External Description;Acc:AAEL000784]	GO:0005634_nucleus;GO:0003674_molecular_function;GO:0043167_ion binding;GO:0005575_cellular_component;GO:0005622_intracellular;GO:0005623_cell;GO:0043226_organelle	protein_coding	NA	-0.492814	0.307882	-0.377775	0.455661	0.363995	0.43463	0.479034	0.268819	-0.115039	0.951645	16	19	17	18	21	24	34	31	11	12	11	9	21	12	17	12	Aalb_AdultOocyteEmbryoPharatelarvaeAssembly_047440
AAEL000785	conserved hypothetical protein [Source:VB External Description;Acc:AAEL000785]	NA	protein_coding	NA	-0.121319	0.687553	-0.249372	0.297747	0.376111	0.068465	0.248058	0.288528	0.128053	0.868749	108	158	185	139	167	120	237	185	77	137	84	65	120	86	103	170	Aalb_AdultOocyteEmbryoPharatelarvaeAssembly_047599;Aalb_AdultOocyteEmbryoPharatelarvaeAssembly_047620;Aalb_AdultOocyteEmbryoPharatelarvaeAssembly_094051;Aalb_AdultOocyteEmbryoPharatelarvaeAssembly_094052;Aalb_AdultOocyteEmbryoPharatelarvaeAssembly_094053;Aalb_AdultOocyteEmbryoPharatelarvaeAssembly_094054;Aalb_AdultOocyteEmbryoPharatelarvaeAssembly_094055
AAEL000786	hypothetical protein [Source:VB External Description;Acc:AAEL000786]	NA	protein_coding	NA	0.194594	0.704911	0.853437	0.0171606	-0.0717123	0.869155	0.587131	0.124318	-0.658844	0.431762	78	69	116	31	52	53	87	83	35	121	58	36	45	15	41	47	Aalb_AdultOocyteEmbryoPharatelarvaeAssembly_047328;Aalb_AdultOocyteEmbryoPharatelarvaeAssembly_094056;Aalb_AdultOocyteEmbryoPharatelarvaeAssembly_094057;Aalb_AdultOocyteEmbryoPharatelarvaeAssembly_094058
AAEL000787	Ubiquitin carboxyl-terminal hydrolase calypso (EC 3.4.19.12)(BAP1 homolog) [Source:VB External Description;Acc:AAEL000787]	GO:0003674_molecular_function;GO:0005575_cellular_component;GO:0006464_cellular protein modification process;GO:0005623_cell;GO:0009056_catabolic process;GO:0008233_peptidase activity;GO:0051276_chromosome organization;GO:0008150_biological_process;GO:0005634_nucleus;GO:0005694_chromosome;GO:0005622_intracellular;GO:0000228_nuclear chromosome;GO:0043234_protein complex;GO:0043226_organelle	protein_coding	NA	-0.185734	0.470585	-0.162297	0.488708	0.18461	0.384	0.208048	0.347206	-0.0234374	0.979455	127	124	153	109	131	152	197	164	79	144	79	61	128	87	110	116	Aalb_AdultOocyteEmbryoPharatelarvaeAssembly_094059;Aalb_AdultOocyteEmbryoPharatelarvaeAssembly_094060;Aalb_AdultOocyteEmbryoPharatelarvaeAssembly_094061;Aalb_AdultOocyteEmbryoPharatelarvaeAssembly_094062;Aalb_AdultOocyteEmbryoPharatelarvaeAssembly_094063;Aalb_AdultOocyteEmbryoPharatelarvaeAssembly_191170
AAEL000788	matrix metalloproteinase [Source:VB External Description;Acc:AAEL000788]	GO:0003677_DNA binding;GO:0003674_molecular_function;GO:0043167_ion binding;GO:0005575_cellular_component;GO:0008233_peptidase activity;GO:0008150_biological_process	protein_coding	NA	0.128545	0.756646	0.40943	0.163443	-0.279571	0.327434	0.00131483	0.998066	-0.280886	0.742003	81	107	94	51	87	61	91	91	59	143	80	48	77	55	64	66	Aalb_AdultOocyteEmbryoPharatelarvaeAssembly_047481;Aalb_AdultOocyteEmbryoPharatelarvaeAssembly_047482;Aalb_AdultOocyteEmbryoPharatelarvaeAssembly_094064;Aalb_AdultOocyteEmbryoPharatelarvaeAssembly_094065;Aalb_AdultOocyteEmbryoPharatelarvaeAssembly_094066;Aalb_AdultOocyteEmbryoPharatelarvaeAssembly_094067;Aalb_AdultOocyteEmbryoPharatelarvaeAssembly_094068;Aalb_AdultOocyteEmbryoPharatelarvaeAssembl…
AAEL000791	hypothetical protein [Source:VB External Description;Acc:AAEL000791]	NA	protein_coding	NA	0.370683	0.0330664	0.152147	0.401847	0.431584	0.00270729	0.213048	0.223045	0.218536	0.61444	765	906	1392	603	583	658	943	866	439	657	504	459	492	433	446	717	Aalb_AdultOocyteEmbryoPharatelarvaeAssembly_047355;Aalb_AdultOocyteEmbryoPharatelarvaeAssembly_047582;Aalb_AdultOocyteEmbryoPharatelarvaeAssembly_047583;Aalb_AdultOocyteEmbryoPharatelarvaeAssembly_094079;Aalb_AdultOocyteEmbryoPharatelarvaeAssembly_094080;Aalb_AdultOocyteEmbryoPharatelarvaeAssembly_094081;Aalb_AdultOocyteEmbryoPharatelarvaeAssembly_094082;Aalb_AdultOocyteEmbryoPharatelarvaeAssembl…
AAEL000794	Protein KIAA0664 homolog [Source:VB External Description;Acc:AAEL000794]	GO:0007005_mitochondrion organization;GO:0005575_cellular_component;GO:0005622_intracellular;GO:0005737_cytoplasm;GO:0005623_cell;GO:0008150_biological_process	protein_coding	NA	-0.109118	0.522805	-0.31751	0.00973233	0.457417	3.33071e-05	0.249024	0.0483081	0.208393	0.501777	2118	2324	3177	1591	2392	2598	3155	2540	1075	1658	1470	999	1880	1353	1638	2375	Aalb_AdultOocyteEmbryoPharatelarvaeAssembly_047584;Aalb_AdultOocyteEmbryoPharatelarvaeAssembly_047585;Aalb_AdultOocyteEmbryoPharatelarvaeAssembly_047586;Aalb_AdultOocyteEmbryoPharatelarvaeAssembly_047587;Aalb_AdultOocyteEmbryoPharatelarvaeAssembly_094089;Aalb_AdultOocyteEmbryoPharatelarvaeAssembly_094090;Aalb_AdultOocyteEmbryoPharatelarvaeAssembly_094091;Aalb_AdultOocyteEmbryoPharatelarvaeAssembl…
AAEL000798	sterol regulatory element binding protein cleavage-activating protein (srebp cleavage-activating protein) (scap) [Source:VB External Description;Acc:AAEL000798]	GO:0003674_molecular_function;GO:0005575_cellular_component	protein_coding	NA	-0.23813	0.150437	-0.135702	0.388221	0.0491083	0.765957	0.151536	0.338193	-0.102427	0.829408	972	1143	1189	1116	1178	1410	1731	1514	705	1184	995	592	1113	738	1043	1317	Aalb_AdultOocyteEmbryoPharatelarvaeAssembly_062523;Aalb_AdultOocyteEmbryoPharatelarvaeAssembly_094094;Aalb_AdultOocyteEmbryoPharatelarvaeAssembly_094095;Aalb_AdultOocyteEmbryoPharatelarvaeAssembly_094096;Aalb_AdultOocyteEmbryoPharatelarvaeAssembly_094097;Aalb_AdultOocyteEmbryoPharatelarvaeAssembly_094098;Aalb_AdultOocyteEmbryoPharatelarvaeAssembly_094099;Aalb_AdultOocyteEmbryoPharatelarvaeAssembl…
AAEL000800	microsomal dipeptidase [Source:VB External Description;Acc:AAEL000800]	GO:0003674_molecular_function;GO:0008233_peptidase activity;GO:0008150_biological_process	protein_coding	NA	-0.000322243	0.999933	-0.261833	0.521484	0.826697	0.00713262	0.565186	0.0913801	0.261511	0.815099	51	43	69	56	41	71	60	69	26	29	29	14	38	23	36	33	Aalb_AdultOocyteEmbryoPharatelarvaeAssembly_062504;Aalb_AdultOocyteEmbryoPharatelarvaeAssembly_062515;Aalb_AdultOocyteEmbryoPharatelarvaeAssembly_062520;Aalb_AdultOocyteEmbryoPharatelarvaeAssembly_062527;Aalb_AdultOocyteEmbryoPharatelarvaeAssembly_062541
AAEL000802	conserved hypothetical protein [Source:VB External Description;Acc:AAEL000802]	GO:0005575_cellular_component;GO:0005622_intracellular;GO:0005794_Golgi apparatus;GO:0005737_cytoplasm;GO:0005623_cell;GO:0043226_organelle	protein_coding	NA	-0.077111	0.701858	-0.347597	0.0128826	0.636922	1.57388e-07	0.366435	0.00535824	0.270486	0.402825	543	741	774	506	616	663	915	776	281	424	391	212	517	329	475	507	Aalb_AdultOocyteEmbryoPharatelarvaeAssembly_062502;Aalb_AdultOocyteEmbryoPharatelarvaeAssembly_062512;Aalb_AdultOocyteEmbryoPharatelarvaeAssembly_062547;Aalb_AdultOocyteEmbryoPharatelarvaeAssembly_094107;Aalb_AdultOocyteEmbryoPharatelarvaeAssembly_094108;Aalb_AdultOocyteEmbryoPharatelarvaeAssembly_094109;Aalb_AdultOocyteEmbryoPharatelarvaeAssembly_094110
AAEL000804	conserved hypothetical protein [Source:VB External Description;Acc:AAEL000804]	NA	protein_coding	NA	-0.196309	0.284007	0.266213	0.070787	-0.707946	1.44074e-08	-0.245424	0.106879	-0.462522	0.0714641	1143	1338	1628	976	1193	1473	2207	1569	1307	2827	1512	1096	1633	1090	1271	2098	Aalb_AdultOocyteEmbryoPharatelarvaeAssembly_062386;Aalb_AdultOocyteEmbryoPharatelarvaeAssembly_062390;Aalb_AdultOocyteEmbryoPharatelarvaeAssembly_062395;Aalb_AdultOocyteEmbryoPharatelarvaeAssembly_062404;Aalb_AdultOocyteEmbryoPharatelarvaeAssembly_062405;Aalb_AdultOocyteEmbryoPharatelarvaeAssembly_062406;Aalb_AdultOocyteEmbryoPharatelarvaeAssembly_062409;Aalb_AdultOocyteEmbryoPharatelarvaeAssembl…
AAEL000805	conserved hypothetical protein [Source:VB External Description;Acc:AAEL000805]	NA	protein_coding	NA	-0.471061	0.0020062	-0.504576	0.000348183	-0.206618	0.172494	-0.240133	0.123631	0.0335146	0.962708	379	345	471	382	552	524	784	571	326	541	367	239	621	435	564	656	Aalb_AdultOocyteEmbryoPharatelarvaeAssembly_062450;Aalb_AdultOocyteEmbryoPharatelarvaeAssembly_062454;Aalb_AdultOocyteEmbryoPharatelarvaeAssembly_062457;Aalb_AdultOocyteEmbryoPharatelarvaeAssembly_062458;Aalb_AdultOocyteEmbryoPharatelarvaeAssembly_062460;Aalb_AdultOocyteEmbryoPharatelarvaeAssembly_062462;Aalb_AdultOocyteEmbryoPharatelarvaeAssembly_062468;Aalb_AdultOocyteEmbryoPharatelarvaeAssembl…
AAEL000806	hypothetical protein [Source:VB External Description;Acc:AAEL000806]	GO:0003674_molecular_function;GO:0043167_ion binding	protein_coding	NA	-0.603157	0.408745	0.0763857	0.919803	-0.855725	0.116964	-0.176182	0.806306	-0.679543	0.660681	10	11	8	4	13	10	22	11	5	28	8	9	17	6	11	17	Aalb_AdultOocyteEmbryoPharatelarvaeAssembly_062330;Aalb_AdultOocyteEmbryoPharatelarvaeAssembly_062359
AAEL000807	tetratricopeptide repeat protein, putative [Source:VB External Description;Acc:AAEL000807]	GO:0003674_molecular_function	protein_coding	aag04141	-0.19712	0.215224	-0.30964	0.0197362	0.818191	3.63628e-13	0.705671	4.46133e-10	0.11252	0.795778	1048	1238	1599	1077	1252	1350	1865	1787	520	656	608	411	775	535	795	958	Aalb_AdultOocyteEmbryoPharatelarvaeAssembly_062295;Aalb_AdultOocyteEmbryoPharatelarvaeAssembly_062326;Aalb_AdultOocyteEmbryoPharatelarvaeAssembly_062334;Aalb_AdultOocyteEmbryoPharatelarvaeAssembly_094114;Aalb_AdultOocyteEmbryoPharatelarvaeAssembly_094115
AAEL000809	conserved hypothetical protein [Source:VB External Description;Acc:AAEL000809]	NA	protein_coding	NA	0.806869	0.129117	0.473228	0.347363	-0.0669941	0.902357	-0.400634	0.472019	0.33364	0.828769	38	27	54	13	16	11	28	26	20	59	19	14	26	14	19	26	Aalb_AdultOocyteEmbryoPharatelarvaeAssembly_094116;Aalb_AdultOocyteEmbryoPharatelarvaeAssembly_094117
AAEL000810	protein kinase c [Source:VB External Description;Acc:AAEL000810]	GO:0007165_signal transduction;GO:0016301_kinase activity;GO:0003674_molecular_function;GO:0043167_ion binding;GO:0006464_cellular protein modification process;GO:0008150_biological_process	protein_coding	NA	-0.145268	0.449803	-0.123963	0.458922	0.0644914	0.700646	0.0857969	0.641174	-0.0213055	0.976519	496	585	657	556	535	739	823	720	383	600	428	340	591	341	532	678	Aalb_AdultOocyteEmbryoPharatelarvaeAssembly_062304;Aalb_AdultOocyteEmbryoPharatelarvaeAssembly_062305;Aalb_AdultOocyteEmbryoPharatelarvaeAssembly_062313;Aalb_AdultOocyteEmbryoPharatelarvaeAssembly_062314;Aalb_AdultOocyteEmbryoPharatelarvaeAssembly_062322;Aalb_AdultOocyteEmbryoPharatelarvaeAssembly_062331;Aalb_AdultOocyteEmbryoPharatelarvaeAssembly_062336;Aalb_AdultOocyteEmbryoPharatelarvaeAssembl…
AAEL000811	GPCR Methuselah Family [Source:VB Community Annotation;Acc:AAEL000811]	NA	protein_coding	NA	0.0123371	0.983466	-0.194893	0.549624	-1.8634	1.04926e-12	-2.07063	5.19036e-16	0.20723	0.849498	28	30	39	20	23	31	50	24	64	85	88	87	98	83	122	117	Aalb_AdultOocyteEmbryoPharatelarvaeAssembly_062651;Aalb_AdultOocyteEmbryoPharatelarvaeAssembly_094127;Aalb_AdultOocyteEmbryoPharatelarvaeAssembly_094128;Aalb_AdultOocyteEmbryoPharatelarvaeAssembly_094129
AAEL000812	conserved hypothetical protein [Source:VB External Description;Acc:AAEL000812]	NA	protein_coding	NA	0.496147	0.0303342	0.301651	0.18176	-0.0120201	0.965335	-0.206516	0.410006	0.194496	0.775805	109	138	199	88	93	74	142	101	78	137	107	93	103	67	96	109	Aalb_AdultOocyteEmbryoPharatelarvaeAssembly_062646;Aalb_AdultOocyteEmbryoPharatelarvaeAssembly_062647;Aalb_AdultOocyteEmbryoPharatelarvaeAssembly_062650;Aalb_AdultOocyteEmbryoPharatelarvaeAssembly_062652;Aalb_AdultOocyteEmbryoPharatelarvaeAssembly_062654;Aalb_AdultOocyteEmbryoPharatelarvaeAssembly_062657;Aalb_AdultOocyteEmbryoPharatelarvaeAssembly_062660;Aalb_AdultOocyteEmbryoPharatelarvaeAssembl…
AAEL000815	conserved hypothetical protein [Source:VB External Description;Acc:AAEL000815]	GO:0003674_molecular_function	protein_coding	aag03050	-0.0332726	0.871028	-0.138613	0.343266	0.699417	2.488e-10	0.594077	1.25619e-07	0.105341	0.807127	954	964	1318	811	922	1064	1430	1131	430	613	544	366	603	372	680	763	Aalb_AdultOocyteEmbryoPharatelarvaeAssembly_062419;Aalb_AdultOocyteEmbryoPharatelarvaeAssembly_062420;Aalb_AdultOocyteEmbryoPharatelarvaeAssembly_094138;Aalb_AdultOocyteEmbryoPharatelarvaeAssembly_094139;Aalb_AdultOocyteEmbryoPharatelarvaeAssembly_094140;Aalb_AdultOocyteEmbryoPharatelarvaeAssembly_094141;Aalb_AdultOocyteEmbryoPharatelarvaeAssembly_094142;Aalb_AdultOocyteEmbryoPharatelarvaeAssembl…
AAEL000816	carbonic anhydrase [Source:VB External Description;Acc:AAEL000816]	GO:0003674_molecular_function;GO:0043167_ion binding;GO:0016829_lyase activity	protein_coding	NA	-0.15973	0.613489	-0.135187	0.623323	-0.0148464	0.960578	0.00969655	0.978782	-0.0245429	0.98095	132	155	176	160	161	178	239	198	84	122	167	120	170	106	159	180	Aalb_AdultOocyteEmbryoPharatelarvaeAssembly_062258;Aalb_AdultOocyteEmbryoPharatelarvaeAssembly_062259;Aalb_AdultOocyteEmbryoPharatelarvaeAssembly_062260;Aalb_AdultOocyteEmbryoPharatelarvaeAssembly_062261;Aalb_AdultOocyteEmbryoPharatelarvaeAssembly_062262;Aalb_AdultOocyteEmbryoPharatelarvaeAssembly_062263;Aalb_AdultOocyteEmbryoPharatelarvaeAssembly_062266;Aalb_AdultOocyteEmbryoPharatelarvaeAssembl…
AAEL000817	rhomboid [Source:VB External Description;Acc:AAEL000817]	GO:0003674_molecular_function;GO:0005575_cellular_component;GO:0008233_peptidase activity;GO:0008150_biological_process	protein_coding	NA	0.443233	0.605265	-0.0754189	0.925711	-0.609721	0.314507	-1.12837	0.0617474	0.518652	0.788994	5	19	14	9	7	9	7	14	13	8	16	16	12	21	14	16	Aalb_AdultOocyteEmbryoPharatelarvaeAssembly_062423;Aalb_AdultOocyteEmbryoPharatelarvaeAssembly_062424;Aalb_AdultOocyteEmbryoPharatelarvaeAssembly_062426;Aalb_AdultOocyteEmbryoPharatelarvaeAssembly_062427;Aalb_AdultOocyteEmbryoPharatelarvaeAssembly_062428;Aalb_AdultOocyteEmbryoPharatelarvaeAssembly_241207;Aalb_AdultOocyteEmbryoPharatelarvaeAssembly_378815
AAEL000818	putative G-protein coupled receptor (GPCR) [Source:VB External Description;Acc:AAEL000818]	GO:0007165_signal transduction;GO:0003674_molecular_function;GO:0005575_cellular_component;GO:0004871_signal transducer activity;GO:0008150_biological_process	protein_coding	NA	0.0290033	0.969656	0.469775	0.30932	-0.231168	0.614167	0.209604	0.699431	-0.440772	0.722912	22	22	29	25	24	18	36	29	35	25	19	11	19	12	18	25	Aalb_AdultOocyteEmbryoPharatelarvaeAssembly_062595;Aalb_AdultOocyteEmbryoPharatelarvaeAssembly_062596;Aalb_AdultOocyteEmbryoPharatelarvaeAssembly_062598;Aalb_AdultOocyteEmbryoPharatelarvaeAssembly_062599;Aalb_AdultOocyteEmbryoPharatelarvaeAssembly_062600;Aalb_AdultOocyteEmbryoPharatelarvaeAssembly_062602;Aalb_AdultOocyteEmbryoPharatelarvaeAssembly_062607;Aalb_AdultOocyteEmbryoPharatelarvaeAssembl…
AAEL000819	hypothetical protein [Source:VB External Description;Acc:AAEL000819]	NA	protein_coding	NA	0.0207342	0.916911	-0.0132806	0.937182	0.214148	0.0589728	0.180133	0.151079	0.0340148	0.948819	516	570	764	493	521	551	808	660	315	549	419	313	481	299	419	602	Aalb_AdultOocyteEmbryoPharatelarvaeAssembly_062452;Aalb_AdultOocyteEmbryoPharatelarvaeAssembly_062455;Aalb_AdultOocyteEmbryoPharatelarvaeAssembly_062456;Aalb_AdultOocyteEmbryoPharatelarvaeAssembly_062459;Aalb_AdultOocyteEmbryoPharatelarvaeAssembly_062461;Aalb_AdultOocyteEmbryoPharatelarvaeAssembly_062463;Aalb_AdultOocyteEmbryoPharatelarvaeAssembly_062465;Aalb_AdultOocyteEmbryoPharatelarvaeAssembl…
AAEL000820	dimethylaniline monooxygenase [Source:VB External Description;Acc:AAEL000820]	GO:0003674_molecular_function;GO:0016491_oxidoreductase activity;GO:0008150_biological_process	protein_coding	NA	0.522867	0.0477197	0.964061	1.04964e-05	-0.32631	0.15446	0.114884	0.721711	-0.441194	0.430965	172	244	343	116	146	131	181	184	139	369	234	131	114	107	97	154	Aalb_AdultOocyteEmbryoPharatelarvaeAssembly_094169;Aalb_AdultOocyteEmbryoPharatelarvaeAssembly_287013
AAEL000822	kinesin-like protein KLP68D [Source:VB External Description;Acc:AAEL000822]	GO:0003674_molecular_function;GO:0005575_cellular_component;GO:0005856_cytoskeleton;GO:0005623_cell;GO:0008150_biological_process;GO:0005622_intracellular;GO:0043234_protein complex;GO:0008092_cytoskeletal protein binding;GO:0043226_organelle	protein_coding	NA	-0.145508	0.43423	-0.0700409	0.691183	0.0889997	0.574352	0.164467	0.296924	-0.0754673	0.887289	402	442	565	420	417	539	712	577	295	427	422	225	452	264	378	510	Aalb_AdultOocyteEmbryoPharatelarvaeAssembly_094170;Aalb_AdultOocyteEmbryoPharatelarvaeAssembly_094171;Aalb_AdultOocyteEmbryoPharatelarvaeAssembly_094172;Aalb_AdultOocyteEmbryoPharatelarvaeAssembly_094173;Aalb_AdultOocyteEmbryoPharatelarvaeAssembly_094174;Aalb_AdultOocyteEmbryoPharatelarvaeAssembly_094175;Aalb_AdultOocyteEmbryoPharatelarvaeAssembly_094176;Aalb_AdultOocyteEmbryoPharatelarvaeAssembl…
AAEL000823	ribosomal protein L35A, putative [Source:VB External Description;Acc:AAEL000823]	GO:0003674_molecular_function;GO:0005575_cellular_component;GO:0005737_cytoplasm;GO:0005623_cell;GO:0009058_biosynthetic process;GO:0008150_biological_process;GO:0003735_structural constituent of ribosome;GO:0005840_ribosome;GO:0005198_structural molecule activity;GO:0005622_intracellular;GO:0006412_translation;GO:0043226_organelle	protein_coding	aag03010	-0.053738	0.837989	-0.116027	0.55718	-0.400048	0.00953446	-0.462337	0.00382765	0.0622887	0.925792	13886	15159	21283	11081	14243	14611	21509	18914	12347	22631	16828	11904	17940	14322	17340	26866	Aalb_AdultOocyteEmbryoPharatelarvaeAssembly_062296;Aalb_AdultOocyteEmbryoPharatelarvaeAssembly_062297;Aalb_AdultOocyteEmbryoPharatelarvaeAssembly_062298;Aalb_AdultOocyteEmbryoPharatelarvaeAssembly_062299;Aalb_AdultOocyteEmbryoPharatelarvaeAssembly_062300;Aalb_AdultOocyteEmbryoPharatelarvaeAssembly_062303;Aalb_AdultOocyteEmbryoPharatelarvaeAssembly_062306;Aalb_AdultOocyteEmbryoPharatelarvaeAssembl…
AAEL000824	hypothetical protein [Source:VB External Description;Acc:AAEL000824]	GO:0003674_molecular_function;GO:0043167_ion binding	protein_coding	NA	-0.174436	0.239365	-0.148684	0.250307	-0.131834	0.284797	-0.106083	0.455439	-0.0257511	0.962882	1408	1539	1819	1299	1553	1842	2272	1881	1073	1762	1517	952	1857	1093	1468	2153	Aalb_AdultOocyteEmbryoPharatelarvaeAssembly_062710;Aalb_AdultOocyteEmbryoPharatelarvaeAssembly_062711;Aalb_AdultOocyteEmbryoPharatelarvaeAssembly_062712;Aalb_AdultOocyteEmbryoPharatelarvaeAssembly_062714;Aalb_AdultOocyteEmbryoPharatelarvaeAssembly_062715;Aalb_AdultOocyteEmbryoPharatelarvaeAssembly_062716;Aalb_AdultOocyteEmbryoPharatelarvaeAssembly_062717;Aalb_AdultOocyteEmbryoPharatelarvaeAssembl…
AAEL000825	eukaryotic peptide chain release factor GTP-binding subunit (erf2) (translation release factor 3) (erf3) (erf-3) [Source:VB External Description;Acc:AAEL000825]	GO:0003674_molecular_function;GO:0034655_nucleobase-containing compound catabolic process;GO:0034641_cellular nitrogen compound metabolic process;GO:0003924_GTPase activity;GO:0044281_small molecule metabolic process;GO:0009056_catabolic process;GO:0008150_biological_process	protein_coding	aag03015	0.0608524	0.742991	-0.271801	0.0301783	0.289813	0.0122181	-0.0428403	0.800312	0.332654	0.165005	742	843	1018	689	676	821	1100	888	506	671	564	377	764	455	730	936	Aalb_AdultOocyteEmbryoPharatelarvaeAssembly_062365;Aalb_AdultOocyteEmbryoPharatelarvaeAssembly_062366;Aalb_AdultOocyteEmbryoPharatelarvaeAssembly_062367;Aalb_AdultOocyteEmbryoPharatelarvaeAssembly_062368;Aalb_AdultOocyteEmbryoPharatelarvaeAssembly_062369;Aalb_AdultOocyteEmbryoPharatelarvaeAssembly_094204;Aalb_AdultOocyteEmbryoPharatelarvaeAssembly_094205;Aalb_AdultOocyteEmbryoPharatelarvaeAssembl…
AAEL000828	vitellogenin,, putative [Source:VB External Description;Acc:AAEL000828]	GO:0003674_molecular_function;GO:0005576_extracellular region;GO:0006629_lipid metabolic process;GO:0005575_cellular_component;GO:0008150_biological_process	protein_coding	NA	-0.541745	0.207449	-1.04392	0.00393634	0.455091	0.24007	-0.0470872	0.926154	0.502178	0.610549	16	48	56	36	48	71	64	61	26	24	27	11	63	37	37	68	Aalb_AdultOocyteEmbryoPharatelarvaeAssembly_062421;Aalb_AdultOocyteEmbryoPharatelarvaeAssembly_062422
AAEL000832	cleavage and polyadenylation specificity factor cpsf [Source:VB External Description;Acc:AAEL000832]	GO:0005634_nucleus;GO:0003674_molecular_function;GO:0005575_cellular_component;GO:0005622_intracellular;GO:0005623_cell;GO:0043226_organelle	protein_coding	aag03015	-0.177577	0.250403	-0.158883	0.234053	-0.224834	0.0594004	-0.20614	0.11214	-0.018694	0.976145	750	751	884	690	782	979	1176	921	592	959	796	530	893	611	863	1226	Aalb_AdultOocyteEmbryoPharatelarvaeAssembly_062505;Aalb_AdultOocyteEmbryoPharatelarvaeAssembly_062509;Aalb_AdultOocyteEmbryoPharatelarvaeAssembly_062510;Aalb_AdultOocyteEmbryoPharatelarvaeAssembly_062511;Aalb_AdultOocyteEmbryoPharatelarvaeAssembly_062514;Aalb_AdultOocyteEmbryoPharatelarvaeAssembly_062522;Aalb_AdultOocyteEmbryoPharatelarvaeAssembly_062525;Aalb_AdultOocyteEmbryoPharatelarvaeAssembl…
AAEL000834	dimethylaniline monooxygenase [Source:VB External Description;Acc:AAEL000834]	GO:0003674_molecular_function;GO:0016491_oxidoreductase activity;GO:0008150_biological_process	protein_coding	NA	-0.155806	0.665444	-0.562068	0.0252155	1.53873	1.1757e-12	1.13247	3.54518e-07	0.406262	0.520748	1393	1671	2263	876	1692	1234	2541	1973	234	837	373	293	575	416	639	1144	Aalb_AdultOocyteEmbryoPharatelarvaeAssembly_062484;Aalb_AdultOocyteEmbryoPharatelarvaeAssembly_062486;Aalb_AdultOocyteEmbryoPharatelarvaeAssembly_062487;Aalb_AdultOocyteEmbryoPharatelarvaeAssembly_062488;Aalb_AdultOocyteEmbryoPharatelarvaeAssembly_094226;Aalb_AdultOocyteEmbryoPharatelarvaeAssembly_094227;Aalb_AdultOocyteEmbryoPharatelarvaeAssembly_094228;Aalb_AdultOocyteEmbryoPharatelarvaeAssembl…
AAEL000836	spermatogenesis associated factor [Source:VB External Description;Acc:AAEL000836]	GO:0003674_molecular_function	protein_coding	NA	-0.220691	0.500526	-0.27479	0.324161	0.0822662	0.785166	0.0281672	0.937069	0.0540991	0.962721	62	82	93	76	81	92	155	80	53	82	50	49	72	61	85	96	Aalb_AdultOocyteEmbryoPharatelarvaeAssembly_094235;Aalb_AdultOocyteEmbryoPharatelarvaeAssembly_094236;Aalb_AdultOocyteEmbryoPharatelarvaeAssembly_094237;Aalb_AdultOocyteEmbryoPharatelarvaeAssembly_212095;Aalb_AdultOocyteEmbryoPharatelarvaeAssembly_228594
AAEL000838	hypothetical protein [Source:VB External Description;Acc:AAEL000838]	NA	protein_coding	NA	-0.305168	0.140978	-0.578945	0.000336576	-0.3798	0.0213003	-0.653577	1.86174e-05	0.273777	0.536159	207	218	281	134	221	305	307	287	177	246	245	175	347	226	375	484	Aalb_AdultOocyteEmbryoPharatelarvaeAssembly_062293;Aalb_AdultOocyteEmbryoPharatelarvaeAssembly_062309;Aalb_AdultOocyteEmbryoPharatelarvaeAssembly_062310;Aalb_AdultOocyteEmbryoPharatelarvaeAssembly_062318;Aalb_AdultOocyteEmbryoPharatelarvaeAssembly_062324;Aalb_AdultOocyteEmbryoPharatelarvaeAssembly_062329;Aalb_AdultOocyteEmbryoPharatelarvaeAssembly_062338;Aalb_AdultOocyteEmbryoPharatelarvaeAssembl…
AAEL000839	O-fucosyltransferase, putative [Source:VB External Description;Acc:AAEL000839]	GO:0003674_molecular_function;GO:0016757_transferase activity, transferring glycosyl groups	protein_coding	aag00514	0.133711	0.729479	-0.446793	0.109261	0.451328	0.0806407	-0.129176	0.705515	0.580504	0.313162	73	112	115	110	83	73	166	102	44	77	66	52	109	64	94	94	Aalb_AdultOocyteEmbryoPharatelarvaeAssembly_062506;Aalb_AdultOocyteEmbryoPharatelarvaeAssembly_062507;Aalb_AdultOocyteEmbryoPharatelarvaeAssembly_062513;Aalb_AdultOocyteEmbryoPharatelarvaeAssembly_062518;Aalb_AdultOocyteEmbryoPharatelarvaeAssembly_062519;Aalb_AdultOocyteEmbryoPharatelarvaeAssembly_062524;Aalb_AdultOocyteEmbryoPharatelarvaeAssembly_062528;Aalb_AdultOocyteEmbryoPharatelarvaeAssembl…
AAEL000840	skeletal muscle/kidney enriched inositol 5-phosphatase [Source:VB External Description;Acc:AAEL000840]	GO:0006629_lipid metabolic process;GO:0008150_biological_process	protein_coding	aag00562;aag01100;aag04070	0.139672	0.376105	0.153042	0.247029	-0.140939	0.256242	-0.127569	0.363226	-0.0133705	0.98095	546	638	883	488	492	585	860	603	441	775	609	396	604	375	486	759	Aalb_AdultOocyteEmbryoPharatelarvaeAssembly_062627;Aalb_AdultOocyteEmbryoPharatelarvaeAssembly_062628;Aalb_AdultOocyteEmbryoPharatelarvaeAssembly_062629;Aalb_AdultOocyteEmbryoPharatelarvaeAssembly_062630;Aalb_AdultOocyteEmbryoPharatelarvaeAssembly_062631;Aalb_AdultOocyteEmbryoPharatelarvaeAssembly_062632;Aalb_AdultOocyteEmbryoPharatelarvaeAssembly_062633;Aalb_AdultOocyteEmbryoPharatelarvaeAssembl…
AAEL000841	hypothetical protein [Source:VB External Description;Acc:AAEL000841]	NA	protein_coding	NA	-0.113824	0.84592	-0.371593	0.433465	0.575112	0.151592	0.317343	0.493659	0.257769	0.855049	17	39	38	32	36	27	54	34	15	14	26	11	24	16	28	28	Aalb_AdultOocyteEmbryoPharatelarvaeAssembly_062508;Aalb_AdultOocyteEmbryoPharatelarvaeAssembly_062516;Aalb_AdultOocyteEmbryoPharatelarvaeAssembly_062517;Aalb_AdultOocyteEmbryoPharatelarvaeAssembly_062542;Aalb_AdultOocyteEmbryoPharatelarvaeAssembly_062544;Aalb_AdultOocyteEmbryoPharatelarvaeAssembly_062545
AAEL000842	microsomal dipeptidase [Source:VB External Description;Acc:AAEL000842]	GO:0003674_molecular_function;GO:0008233_peptidase activity;GO:0008150_biological_process	protein_coding	NA	-0.154035	0.687235	-0.0532785	0.887218	0.126383	0.681417	0.227139	0.472131	-0.100756	0.925083	78	90	134	91	123	98	171	88	57	71	84	65	82	58	97	87	Aalb_AdultOocyteEmbryoPharatelarvaeAssembly_094277;Aalb_AdultOocyteEmbryoPharatelarvaeAssembly_094279;Aalb_AdultOocyteEmbryoPharatelarvaeAssembly_094280;Aalb_AdultOocyteEmbryoPharatelarvaeAssembly_094281;Aalb_AdultOocyteEmbryoPharatelarvaeAssembly_094282
AAEL000844	ad-003 [Source:VB External Description;Acc:AAEL000844]	GO:0003674_molecular_function;GO:0008168_methyltransferase activity;GO:0008150_biological_process	protein_coding	NA	0.256747	0.242142	0.549476	0.000669227	-0.803815	5.34821e-08	-0.511085	0.00216916	-0.29273	0.496785	152	170	242	109	150	120	201	138	184	310	235	184	169	139	167	215	Aalb_AdultOocyteEmbryoPharatelarvaeAssembly_062494;Aalb_AdultOocyteEmbryoPharatelarvaeAssembly_062496;Aalb_AdultOocyteEmbryoPharatelarvaeAssembly_062497;Aalb_AdultOocyteEmbryoPharatelarvaeAssembly_062498;Aalb_AdultOocyteEmbryoPharatelarvaeAssembly_062501;Aalb_AdultOocyteEmbryoPharatelarvaeAssembly_094287;Aalb_AdultOocyteEmbryoPharatelarvaeAssembly_094288;Aalb_AdultOocyteEmbryoPharatelarvaeAssembl…
AAEL000845	protein-tyrosine phosphatase [Source:VB External Description;Acc:AAEL000845]	GO:0003674_molecular_function;GO:0006464_cellular protein modification process;GO:0016791_phosphatase activity;GO:0008150_biological_process	protein_coding	NA	0.632147	3.9891e-07	1.03734	1.25636e-21	-1.6965	2.58744e-56	-1.2913	5.30663e-31	-0.405197	0.0859364	492	459	672	306	288	324	406	327	980	1620	1360	919	698	477	612	859	Aalb_AdultOocyteEmbryoPharatelarvaeAssembly_062551;Aalb_AdultOocyteEmbryoPharatelarvaeAssembly_062552;Aalb_AdultOocyteEmbryoPharatelarvaeAssembly_062553;Aalb_AdultOocyteEmbryoPharatelarvaeAssembly_062554;Aalb_AdultOocyteEmbryoPharatelarvaeAssembly_062555;Aalb_AdultOocyteEmbryoPharatelarvaeAssembly_094292;Aalb_AdultOocyteEmbryoPharatelarvaeAssembly_094293;Aalb_AdultOocyteEmbryoPharatelarvaeAssembl…
AAEL000847	conserved hypothetical protein [Source:VB External Description;Acc:AAEL000847]	NA	protein_coding	NA	0.146617	0.554822	-0.178869	0.403388	0.484297	0.0041225	0.158812	0.467202	0.325486	0.467092	212	214	386	184	206	212	307	246	145	174	132	96	171	150	159	206	Aalb_AdultOocyteEmbryoPharatelarvaeAssembly_094308;Aalb_AdultOocyteEmbryoPharatelarvaeAssembly_094309;Aalb_AdultOocyteEmbryoPharatelarvaeAssembly_094310
AAEL000848	poly(a) polymerase [Source:VB External Description;Acc:AAEL000848]	GO:0003674_molecular_function;GO:0005575_cellular_component;GO:0006399_tRNA metabolic process;GO:0034641_cellular nitrogen compound metabolic process;GO:0003723_RNA binding;GO:0016779_nucleotidyltransferase activity;GO:0005737_cytoplasm;GO:0005623_cell;GO:0008150_biological_process;GO:0005739_mitochondrion;GO:0005622_intracellular;GO:0043226_organelle	protein_coding	aag03013	-0.222495	0.202171	-0.489333	0.000442865	0.212543	0.147321	-0.0542942	0.776648	0.266838	0.441481	270	304	368	241	315	341	462	398	185	259	219	142	329	215	356	352	Aalb_AdultOocyteEmbryoPharatelarvaeAssembly_062388;Aalb_AdultOocyteEmbryoPharatelarvaeAssembly_062392;Aalb_AdultOocyteEmbryoPharatelarvaeAssembly_062407;Aalb_AdultOocyteEmbryoPharatelarvaeAssembly_094311;Aalb_AdultOocyteEmbryoPharatelarvaeAssembly_094312;Aalb_AdultOocyteEmbryoPharatelarvaeAssembly_094313;Aalb_AdultOocyteEmbryoPharatelarvaeAssembly_094314;Aalb_AdultOocyteEmbryoPharatelarvaeAssembl…
AAEL000850	tyrosine kinase receptor [Source:VB External Description;Acc:AAEL000850]	GO:0016301_kinase activity;GO:0003674_molecular_function;GO:0043167_ion binding;GO:0005575_cellular_component;GO:0007155_cell adhesion;GO:0006464_cellular protein modification process;GO:0008150_biological_process	protein_coding	NA	0.1765	0.567771	0.302406	0.280072	0.66612	0.00183479	0.792025	0.00036132	-0.125905	0.88885	95	110	143	80	90	112	111	96	46	65	56	43	36	42	44	68	Aalb_AdultOocyteEmbryoPharatelarvaeAssembly_062557;Aalb_AdultOocyteEmbryoPharatelarvaeAssembly_062558;Aalb_AdultOocyteEmbryoPharatelarvaeAssembly_062559;Aalb_AdultOocyteEmbryoPharatelarvaeAssembly_062560;Aalb_AdultOocyteEmbryoPharatelarvaeAssembly_062561;Aalb_AdultOocyteEmbryoPharatelarvaeAssembly_062562;Aalb_AdultOocyteEmbryoPharatelarvaeAssembly_062563;Aalb_AdultOocyteEmbryoPharatelarvaeAssembl…
AAEL000851	predicted G-protein coupled receptor (GPCR) [Source:VB External Description;Acc:AAEL000851]	NA	protein_coding	NA	0.70634	0.00492961	0.965647	3.63838e-07	-1.67004	5.96831e-20	-1.41073	2.05321e-12	-0.259307	0.702746	82	84	117	44	44	40	68	65	148	296	203	167	135	65	116	150	Aalb_AdultOocyteEmbryoPharatelarvaeAssembly_062664;Aalb_AdultOocyteEmbryoPharatelarvaeAssembly_062665;Aalb_AdultOocyteEmbryoPharatelarvaeAssembly_062666;Aalb_AdultOocyteEmbryoPharatelarvaeAssembly_062667;Aalb_AdultOocyteEmbryoPharatelarvaeAssembly_062676;Aalb_AdultOocyteEmbryoPharatelarvaeAssembly_062690;Aalb_AdultOocyteEmbryoPharatelarvaeAssembly_094333;Aalb_AdultOocyteEmbryoPharatelarvaeAssembl…
AAEL000852	peptidyl-prolyl cis/trans isomerase, putative [Source:VB External Description;Acc:AAEL000852]	GO:0003674_molecular_function;GO:0016853_isomerase activity	protein_coding	NA	0.405036	0.0836953	-0.209242	0.414255	0.785177	3.6092e-05	0.170899	0.510563	0.614278	0.124546	116	136	205	103	105	103	152	98	63	78	63	47	78	70	67	109	Aalb_AdultOocyteEmbryoPharatelarvaeAssembly_094340;Aalb_AdultOocyteEmbryoPharatelarvaeAssembly_094341
AAEL000853	skinny hedgehog/sightless/rasp [Source:VB External Description;Acc:AAEL000853]	GO:0005575_cellular_component	protein_coding	NA	-0.0884131	0.724511	0.130312	0.496403	-0.464992	0.00211034	-0.246267	0.163307	-0.218725	0.634526	149	179	212	122	169	168	234	197	156	236	171	150	182	117	167	274	Aalb_AdultOocyteEmbryoPharatelarvaeAssembly_094342;Aalb_AdultOocyteEmbryoPharatelarvaeAssembly_094343;Aalb_AdultOocyteEmbryoPharatelarvaeAssembly_094344;Aalb_AdultOocyteEmbryoPharatelarvaeAssembly_094345;Aalb_AdultOocyteEmbryoPharatelarvaeAssembly_094346;Aalb_AdultOocyteEmbryoPharatelarvaeAssembly_094347;Aalb_AdultOocyteEmbryoPharatelarvaeAssembly_094348;Aalb_AdultOocyteEmbryoPharatelarvaeAssembl…
AAEL000854	fumarylacetoacetate hydrolase [Source:VB External Description;Acc:AAEL000854]	GO:0003674_molecular_function;GO:0008150_biological_process	protein_coding	NA	0.411875	0.0372158	0.222598	0.256806	0.121421	0.536885	-0.0678562	0.780969	0.189277	0.728779	360	469	602	264	302	266	495	320	271	352	281	271	329	185	269	376	Aalb_AdultOocyteEmbryoPharatelarvaeAssembly_062770;Aalb_AdultOocyteEmbryoPharatelarvaeAssembly_062771;Aalb_AdultOocyteEmbryoPharatelarvaeAssembly_094350;Aalb_AdultOocyteEmbryoPharatelarvaeAssembly_094351;Aalb_AdultOocyteEmbryoPharatelarvaeAssembly_094352
AAEL000855	mannosyltransferase 1, [Source:VB External Description;Acc:AAEL000855]	GO:0003674_molecular_function;GO:0005575_cellular_component;GO:0006464_cellular protein modification process;GO:0005975_carbohydrate metabolic process;GO:0009058_biosynthetic process;GO:0016757_transferase activity, transferring glycosyl groups;GO:0008150_biological_process	protein_coding	aag00514	0.125718	0.834577	0.430873	0.340718	-0.0347072	0.946625	0.270448	0.593414	-0.305155	0.821042	27	29	41	26	32	29	34	27	14	58	18	15	26	15	15	26	Aalb_AdultOocyteEmbryoPharatelarvaeAssembly_019128;Aalb_AdultOocyteEmbryoPharatelarvaeAssembly_019129;Aalb_AdultOocyteEmbryoPharatelarvaeAssembly_019130;Aalb_AdultOocyteEmbryoPharatelarvaeAssembly_019131;Aalb_AdultOocyteEmbryoPharatelarvaeAssembly_019134;Aalb_AdultOocyteEmbryoPharatelarvaeAssembly_019137;Aalb_AdultOocyteEmbryoPharatelarvaeAssembly_019142;Aalb_AdultOocyteEmbryoPharatelarvaeAssembl…
AAEL000856	germ cell-less protein [Source:VB External Description;Acc:AAEL000856]	GO:0003674_molecular_function	protein_coding	NA	-0.236848	0.0761683	-0.197665	0.0945554	-0.531462	1.31644e-07	-0.492279	1.33413e-06	-0.0391827	0.934047	743	768	958	667	838	988	1233	1012	710	1221	1049	643	1303	805	1028	1471	Aalb_AdultOocyteEmbryoPharatelarvaeAssembly_019027;Aalb_AdultOocyteEmbryoPharatelarvaeAssembly_019028;Aalb_AdultOocyteEmbryoPharatelarvaeAssembly_019029;Aalb_AdultOocyteEmbryoPharatelarvaeAssembly_019030;Aalb_AdultOocyteEmbryoPharatelarvaeAssembly_019031;Aalb_AdultOocyteEmbryoPharatelarvaeAssembly_019032;Aalb_AdultOocyteEmbryoPharatelarvaeAssembly_019033;Aalb_AdultOocyteEmbryoPharatelarvaeAssembl…
AAEL000857	conserved hypothetical protein [Source:VB External Description;Acc:AAEL000857]	GO:0005634_nucleus;GO:0003674_molecular_function;GO:0043167_ion binding;GO:0005575_cellular_component;GO:0005622_intracellular;GO:0005623_cell;GO:0043226_organelle	protein_coding	NA	-0.149149	0.36077	-0.166405	0.231672	0.391754	0.000681344	0.374498	0.00174235	0.0172562	0.978638	910	919	1000	814	952	1053	1326	1157	470	719	627	408	739	463	674	923	Aalb_AdultOocyteEmbryoPharatelarvaeAssembly_019414;Aalb_AdultOocyteEmbryoPharatelarvaeAssembly_019449;Aalb_AdultOocyteEmbryoPharatelarvaeAssembly_019456;Aalb_AdultOocyteEmbryoPharatelarvaeAssembly_019457;Aalb_AdultOocyteEmbryoPharatelarvaeAssembly_094391;Aalb_AdultOocyteEmbryoPharatelarvaeAssembly_094392;Aalb_AdultOocyteEmbryoPharatelarvaeAssembly_094393;Aalb_AdultOocyteEmbryoPharatelarvaeAssembl…
AAEL000858	ral guanine nucleotide exchange factor, [Source:VB External Description;Acc:AAEL000858]	GO:0007165_signal transduction;GO:0030234_enzyme regulator activity;GO:0003674_molecular_function;GO:0005575_cellular_component;GO:0005622_intracellular;GO:0005623_cell;GO:0008150_biological_process	protein_coding	NA	0.108947	0.479993	0.137775	0.273888	-0.108635	0.367068	-0.0798069	0.578757	-0.0288278	0.957885	567	616	820	489	577	561	758	620	452	740	555	377	550	397	503	684	Aalb_AdultOocyteEmbryoPharatelarvaeAssembly_019135;Aalb_AdultOocyteEmbryoPharatelarvaeAssembly_019136;Aalb_AdultOocyteEmbryoPharatelarvaeAssembly_019143;Aalb_AdultOocyteEmbryoPharatelarvaeAssembly_019151;Aalb_AdultOocyteEmbryoPharatelarvaeAssembly_019152;Aalb_AdultOocyteEmbryoPharatelarvaeAssembly_019153;Aalb_AdultOocyteEmbryoPharatelarvaeAssembly_094400;Aalb_AdultOocyteEmbryoPharatelarvaeAssembl…
AAEL000859	hypothetical protein [Source:VB External Description;Acc:AAEL000859]	NA	protein_coding	NA	3.42758	3.44335e-06	3.21214	2.76068e-05	2.47004	0.000258617	2.2546	0.00385949	0.215441	0.956654	165	446	943	118	23	0	86	55	41	100	66	21	11	5	3	6	Aalb_AdultOocyteEmbryoPharatelarvaeAssembly_019160;Aalb_AdultOocyteEmbryoPharatelarvaeAssembly_019161;Aalb_AdultOocyteEmbryoPharatelarvaeAssembly_019162;Aalb_AdultOocyteEmbryoPharatelarvaeAssembly_019163
AAEL000860	conserved hypothetical protein [Source:VB External Description;Acc:AAEL000860]	NA	protein_coding	NA	-0.084969	0.69352	-0.0954186	0.591625	0.106569	0.512475	0.0961193	0.603721	0.0104496	0.988847	493	554	607	511	535	594	782	644	379	533	409	285	549	331	375	684	Aalb_AdultOocyteEmbryoPharatelarvaeAssembly_019055;Aalb_AdultOocyteEmbryoPharatelarvaeAssembly_019056;Aalb_AdultOocyteEmbryoPharatelarvaeAssembly_019058;Aalb_AdultOocyteEmbryoPharatelarvaeAssembly_019059;Aalb_AdultOocyteEmbryoPharatelarvaeAssembly_019061;Aalb_AdultOocyteEmbryoPharatelarvaeAssembly_019062;Aalb_AdultOocyteEmbryoPharatelarvaeAssembly_019065;Aalb_AdultOocyteEmbryoPharatelarvaeAssembl…
[truncated: 11,208 more rows]
